# Supplementary material for: Machine learning approach identifies meconium metabolites as potential biomarkers of neonatal hyperbilirubinemia
Source: Comput Struct Biotechnol J. 2022 Apr 2;20:1778–84. doi: 10.1016/j.csbj.2022.03.039 (PMC9027383; doi:10.1016/j.csbj.2022.03.039)
Supplement: Supplementary data 1 [file mmc1.xlsx]

## Sheet: Table1Clinical data
Sample_names	Group_names	Sex	ALT_U_L	TBIL_umol_L	DBIL_umol_L	Preterm	Birth_mode	Birth_weight_g
A02	HC	Female	13.0208	150.583	11.6466	Yes	Cesarean_delivery	2400
A03	HC	Female	13.0208	150.583	11.6466	Yes	Cesarean_delivery	2350
A04	HC	Female	7	200.2	15.5	Yes	Cesarean_delivery	2500
A05	HC	Female	13.0208	97.1	6.6	Yes	Vaginal_delivery	2600
A06	HC	Female	6	214	18	Yes	Cesarean_delivery	2300
A08	HC	Male	13	188	10.8	No	Vaginal_delivery	3100
A09	HC	Male	3	181.9	20.3	Yes	Cesarean_delivery	3250
A10	HC	Male	13.0208	190.5	12.2	No	Vaginal_delivery	3150
A11	HC	Male	15	129	3.3	No	Cesarean_delivery	3650
A12	HC	Female	13.0208	114.2	5.5	No	Vaginal_delivery	3300
A13	HC	Male	11	111.4	9.9	No	Vaginal_delivery	2850
A14	HC	Male	13.0208	150.583	11.6466	No	Cesarean_delivery	2780
A15	HC	Female	13.0208	150.583	11.6466	No	Vaginal_delivery	3050
A16	HC	Female	13	136.2	18.9	No	Vaginal_delivery	3700
A17	HC	Male	10	111.5	10.5	No	Cesarean_delivery	3850
A18	HC	Male	12	154.8	9.5	No	Vaginal_delivery	3150
A19	HC	Female	6	186.4	11.5	No	Vaginal_delivery	3050
A20	HC	Female	15	154.8	9.7	No	Vaginal_delivery	3650
A21	HC	Male	13.0208	150.4	11.8	No	Vaginal_delivery	3150
A22	HC	Female	13.0208	150.583	11.6466	No	Cesarean_delivery	2900
A23	HC	Male	21	207.2	12.5	No	Vaginal_delivery	2750
A24	HC	Female	13.0208	150.583	11.6466	No	Vaginal_delivery	2790
A25	HC	Female	12	166.5	13.3	No	Vaginal_delivery	3050
A26	HC	Male	12	168.7	12.8	No	Vaginal_delivery	3550
A27	HC	Male	10	185	12.2	No	Vaginal_delivery	3850
A28	HC	Male	6	112.1	11.2	Yes	Vaginal_delivery	2300
A29	HC	Male	9	162	16.5	No	Vaginal_delivery	3650
A30	HC	Male	3	117.8	11.1	Yes	Vaginal_delivery	2700
A33	HC	Male	13.0208	190.5	12.2	No	Vaginal_delivery	3050
A34	HC	Male	10	167.7	13.9	No	Vaginal_delivery	3550
A35	HC	Male	10	167.7	13.9	No	Vaginal_delivery	3850
A36	HC	Male	3	86.9	13.1	Yes	Cesarean_delivery	2550
A37	HC	Female	13	121.1	9.7	Yes	Cesarean_delivery	2450
A38	HC	Female	7	148.2	10.4	No	Cesarean_delivery	3200
A39	HC	Female	17	128.5	10.5	No	Cesarean_delivery	3250
A40	HC	Male	21	140.9	11	No	Vaginal_delivery	3150
A41	HC	Male	14	108.7	11.4	No	Vaginal_delivery	3650
A42	HC	Male	7	86.8	9.4	Yes	Cesarean_delivery	2550
A43	HC	Female	13.0208	160.7	7.6	No	Cesarean_delivery	2850
A44	HC	Male	13.0208	152.6	7.2	No	Vaginal_delivery	2780
A45	HC	Female	7	142.4	10.7	No	Cesarean_delivery	3050
A47	HC	Male	8	140.1	9.5	No	Vaginal_delivery	3700
A48	HC	Female	13.0208	150.583	11.6466	No	Vaginal_delivery	3850
A49	HC	Male	10	206.2	11.5	No	Cesarean_delivery	3150
A50	HC	Female	21	182.5	12.2	No	Vaginal_delivery	3050
A51	HC	Female	16	168.1	8.3	No	Vaginal_delivery	3650
A52	HC	Female	9	248.1	14.7	No	Vaginal_delivery	3150
A53	HC	Male	6	192.2	12	Yes	Cesarean_delivery	2450
A54	HC	Female	16	236.4	8.4	No	Vaginal_delivery	2750
A55	HC	Male	13	158.3	18.5	Yes	Cesarean_delivery	2500
A56	HC	Male	22	87.3	10.2	No	Vaginal_delivery	3050
A57	HC	Male	6	199.8	28.1	No	Cesarean_delivery	3550
A58	HC	Female	20	101.6	9.9	No	Cesarean_delivery	3850
A59	HC	Male	14	108.7	11.4	No	Cesarean_delivery	2300
A60	HC	Female	7	121.8	10.8	Yes	Cesarean_delivery	2890
B02	HC	Female	13	209.8	11.2	No	Vaginal_delivery	2700
B04	HC	Female	103	31.2	8.9	No	Vaginal_delivery	3050
B12	HC	Male	10	209.7	10.9	No	Vaginal_delivery	3550
B14	HC	Female	13.0208	164.7	8.9	Yes	Vaginal_delivery	3850
B18	HC	Male	13.0208	106.7	12.3	No	Vaginal_delivery	3150
B21	HC	Female	13.0208	123	7.6	No	Vaginal_delivery	2450
B22	HC	Male	5	59	10.6	Yes	Vaginal_delivery	2750
B28	HC	Female	13.0208	150.583	11.6466	No	Vaginal_delivery	2800
B32	HC	Male	9	101	8.9	No	Vaginal_delivery	3050
B33	HC	Female	13.0208	150.583	11.6466	No	Cesarean_delivery	3550
B34	HC	Female	13.0208	150.583	11.6466	No	Vaginal_delivery	3850
B35	HC	Female	12	166.5	13.3	No	Vaginal_delivery	3500
B36	HC	Male	12	168.7	12.8	No	Vaginal_delivery	3100
C381	NJ	Male	19	293.3	8.5	No	Vaginal_delivery	2780
C39	NJ	Female	15	271.8	13.6	No	Vaginal_delivery	2950
C41	NJ	Male	11	256.9	10.4	No	Vaginal_delivery	3500
C42	NJ	Male	18	292.8	14.5	No	Vaginal_delivery	3600
C43	NJ	Male	12	227	12.4	No	Vaginal_delivery	2800
C44	NJ	Male	13	275.5	11.4	No	Vaginal_delivery	3100
C45	NJ	Female	10	332.3	17	No	Vaginal_delivery	3250
C46	NJ	Male	17	217.5	17.8	No	Vaginal_delivery	3340
C47	NJ	Male	20	201.2	9.6	No	Vaginal_delivery	3420
C48	NJ	Male	16	222.5	9.4	No	Vaginal_delivery	3200
C49	NJ	Female	13	297.6	11.3	No	Vaginal_delivery	2850
C50	NJ	Female	18	265.4	9.2	No	Vaginal_delivery	2780
C51	NJ	Male	8	92	11.5	No	Cesarean_delivery	3150
C52	NJ	Female	12	307.7	9.5	No	Vaginal_delivery	2870
C54	NJ	Male	15	278.6	12	No	Cesarean_delivery	3070
C55	NJ	Female	16	296.5	11.3	No	Vaginal_delivery	3250
C56	NJ	Female	12	186.8	9.4	No	Vaginal_delivery	3150
C57	NJ	Male	16	249	16.5	No	Vaginal_delivery	3780
C58	NJ	Female	16	296.5	11.3	No	Vaginal_delivery	3150
C59	NJ	Female	8	275.8	10.3	No	Vaginal_delivery	2900
C60	NJ	Male	9	307.3	13	No	Cesarean_delivery	2750
C61	NJ	Male	17	217.5	17.8	No	Vaginal_delivery	2790
C62	NJ	Male	15	237.4	11.4	No	Vaginal_delivery	3050
C01	NJ	Male	9	181.2	17.3	Yes	Vaginal_delivery	2300
C02	NJ	Female	11	374.2	14.2	No	Vaginal_delivery	2580
C03	NJ	Female	8	343.3	13.7	Yes	Vaginal_delivery	2780
C04	NJ	Female	10	264.5	8	No	Vaginal_delivery	3400
C06	NJ	Male	16	330.9	15.1	No	Vaginal_delivery	2700
C07	NJ	Female	17	282.7	12.4	No	Vaginal_delivery	3270
C08	NJ	Female	11	257.7	13.2	No	Vaginal_delivery	3550
C09	NJ	Male	11	246.2	10.7	No	Vaginal_delivery	3470
C10	NJ	Male	17	446.2	15.1	No	Cesarean_delivery	2970
C11	NJ	Female	26	227.8	18	No	Cesarean_delivery	3410
C12	NJ	Female	12	259.2	10.8	No	Cesarean_delivery	3710
C13	NJ	Female	18	198.2	9.1	Yes	Cesarean_delivery	3250
C14	NJ	Male	18	249.8	10.2	No	Vaginal_delivery	3150
C15	NJ	Male	9	282	10.6	No	Vaginal_delivery	3650
C16	NJ	Male	11	288.9	7.9	No	Vaginal_delivery	2550
C17	NJ	Male	10	360.9	14.2	Yes	Vaginal_delivery	2450
C18	NJ	Female	8	257.2	10.4	No	Cesarean_delivery	2780
C19	NJ	Male	13	170.5	11.2	No	Vaginal_delivery	3050
C20_1	NJ	Female	16	296.5	11.3	No	Vaginal_delivery	3700
C20_2	NJ	Female	7.3	131.6	1.8	No	Vaginal_delivery	3850
C21_1	NJ	Male	10	305.6	1.6	No	Vaginal_delivery	3150
C21_2	NJ	Male	6.4	124.3	1.2	No	Vaginal_delivery	3050
C22_1	NJ	Female	16	198	11.5	No	Vaginal_delivery	3650
C22_2	NJ	Female	8.1	136.8	1.9	No	Vaginal_delivery	3150
C23	NJ	Male	19	348.3	16.5	No	Vaginal_delivery	2450
C24	NJ	Male	17	316.9	8.6	No	Vaginal_delivery	2750
C25	NJ	Female	23	359.7	9.8	No	Vaginal_delivery	2500
C26	NJ	Male	11	311.8	10.9	No	Cesarean_delivery	3050
C27	NJ	Male	15	317.8	17.7	No	Cesarean_delivery	3550
C28	NJ	Male	11	338	10.9	No	Vaginal_delivery	3850
C29	NJ	Female	16	278.2	8.6	No	Vaginal_delivery	3400
C30	NJ	Female	16	330.9	15.1	No	Vaginal_delivery	2790
C31	NJ	Male	12	293.4	10.6	No	Vaginal_delivery	3340
C32	NJ	Female	11	306.8	11.3	No	Cesarean_delivery	3970
C33	NJ	Male	15	292.3	11.9	No	Vaginal_delivery	2970
C35	NJ	Female	12	364.3	10.3	No	Vaginal_delivery	3870
C36	NJ	Male	11	299.3	9.7	No	Cesarean_delivery	3150
C37	NJ	Male	15	303.1	14.1	No	Vaginal_delivery	3100
C38	NJ	Female	14	316	11.8	No	Cesarean_delivery	3370
C34	NJ	Female	13	276.9	13.6	No	Vaginal_delivery	3710
B15	NJ	Male	19	277.4	12.8	No	Vaginal_delivery	3050
B17	NJ	Male	12	301.7	11.4	No	Vaginal_delivery	2800
B19	NJ	Male	18	269.2	12	No	Vaginal_delivery	3010
B26	NJ	Male	22	388.9	18.5	No	Vaginal_delivery	2970
B29	NJ	Female	19	294.5	14.7	No	Vaginal_delivery	3100

## Sheet: Table2 normalized_data_pos
ID	Desc	A02	A03	A04	A05	A06	A08	A09	A10	A11	A12	A13	A14	A15	A16	A17	A18	A19	A20	A21	A22	A23	A24	A25	A26	A27	A28	A29	A30	A33	A34	A35	A36	A37	A38	A39	A40	A41	A42	A43	A44	A45	A47	A48	A49	A50	A51	A52	A53
id164_pos	Nicotinic acid	0.0510522	0.00611236	0.0996213	0.0705006	0.0110373	0.065186	0.0113399	0.0275092	0.0718172	0.0791793	0.0725615	0.0259376	0.00963178	0.0220264	0.0161364	0.035151	0.130884	0.013079	0.117555	0.0450108	0.0229226	0.0118309	0.0625578	0.0119135	0.02534	0.00641649	0.0337213	0.00551552	0.15621	0.0227672	0.105226	0.00564132	0.0179586	0.0283683	0.0248707	0.00590148	0.0164426	0.0236249	0.00631494	0.210393	0.129679	0.00849622	0.0326879	0.0174499	0.0209455	0.0247511	0.0948299	0.0088257
id195_pos	Pipecolic acid	0.412108	0.462645	0.536557	0.199971	0.767257	0.129226	0.310149	0.557783	0.499353	0.085194	0.420548	0.123532	0.3727	0.189201	0.271481	0.228454	0.891191	0.345309	0.432685	0.17563	0.2143	0.320895	0.150799	0.281933	1.53098	0.112173	0.3255	0.394338	0.779833	0.161513	0.211468	0.16586	0.258541	0.244527	0.0991615	0.17432	0.311297	0.414136	0.283293	0.393577	0.0851564	0.442948	0.324475	0.270051	0.151582	0.134898	0.199905	0.225686
id198_pos	4-Hydroxyproline	0.0270911	0.011334	0.0154706	0.0160338	0.0551753	0.00540228	0.00733667	0.00909023	0.00591037	0.0247186	0.0180859	0.00510601	0.00745817	0.00396954	0.00354751	0.00421162	0.0128519	0.00794733	0.0171525	0.0215448	0.0102375	0.0313884	0.00254856	0.00569711	0.0044674	0.00851186	0.00719488	0.0317072	0.0111324	0.00668051	0.00637684	0.012745	0.00719663	0.0122195	0.00553536	0.0105421	0.00430994	0.00811206	0.0061452	0.0374653	0.0246511	0.00372033	0.0167346	0.0060819	0.00464057	0.00486539	0.00714087	0.0120658
id214_pos	Hypoxanthine	0.0268101	0.0415937	0.184338	0.289462	0.0738748	0.0149428	0.0639089	0.0656777	0.515222	0.0153901	0.0388538	0.0123404	0.159408	0.0153284	0.00381424	0.186382	0.0394641	0.132073	0.0497376	0.0306522	0.176209	0.0111832	0.0290727	0.233953	0.0137315	0.111509	0.0667746	0.1742	0.598065	0.10376	0.00497454	0.340024	0.151955	0.427962	0.269766	0.13063	0.0132339	0.00314716	0.248754	0.0109001	0.0403976	0.00268454	0.0104561	0.0423821	0.153953	0.0358927	0.00564177	0.047992
id218_pos	Tyramine	0.0445719	0.00557049	0.465421	1.71477	0.00850927	0.997347	0.00895023	0.464918	0.300259	0.0264731	0.421826	0.00609579	0.0090824	0.0105114	0.457593	0.576139	0.0491209	0.00952104	0.245547	0.00443785	0.0128455	0.0195013	0.597567	0.250392	0.00533203	0.0103702	0.00881235	0.00873384	0.204648	0.00800887	1.09149	0.0078689	0.00755055	0.00677628	0.00642543	0.00537647	0.0041404	0.0086809	0.00767908	0.553311	0.41501	0.00448034	0.654547	0.00753564	0.00562571	0.00589368	0.796738	0.00661081
id252_pos	L-Lysine	0.31797	0.467116	0.419544	0.134995	0.635411	0.10861	0.243302	0.448517	0.400018	0.0590732	0.344672	0.121944	0.296122	0.150737	0.225822	0.161677	0.696283	0.279741	0.351014	0.131886	0.144671	0.0626303	0.129058	0.211725	1.22828	0.0784967	0.254909	0.336624	0.535657	0.114731	0.166611	0.129292	0.208002	0.189294	0.0783008	0.144065	0.24802	0.300195	0.227612	0.300855	0.0752767	0.350707	0.254515	0.209838	0.117912	0.0966671	0.154433	0.180198
id257_pos	L-Glutamic acid	0.105632	0.984075	0.479483	0.0824312	0.374439	0.127772	0.669544	2.11245	0.0527618	0.17564	0.408685	0.65699	0.72531	0.433375	1.40684	0.117547	1.31265	0.972144	0.645679	0.384777	0.581721	0.679822	0.0471276	1.62664	1.55127	0.346199	1.04551	1.58628	0.254962	1.02418	0.220613	0.726291	1.0934	1.12586	0.305669	0.964876	1.14052	0.565637	0.783862	1.22876	0.323365	0.548465	0.0647047	1.11442	0.784295	0.578729	0.17739	0.990473
id264_pos	L-Methionine	0.148354	0.0900779	0.309222	0.195128	0.0571706	0.244457	0.0622458	0.0363401	0.350439	0.0172686	0.0686207	0.0309973	0.0467071	0.0734521	0.192892	0.285008	0.233136	0.0314054	0.0788178	0.14286	0.0206365	0.0131475	0.0111433	0.0992166	0.362916	0.00691144	0.0497953	0.101652	0.464462	0.072783	0.253607	0.0662218	0.0716446	0.0476368	0.0263058	0.0692236	0.103344	0.108568	0.0878751	0.241416	0.175811	0.109766	0.164945	0.0473975	0.0572366	0.0807856	0.210567	0.0926222
id266_pos	Phenylglyoxylic acid	0.325986	0.240402	0.0338184	0.0739997	0.127021	0.0334911	0.339211	0.0895864	0.0696061	0.0339103	0.080686	0.362907	0.112749	0.221969	0.029523	0.0704501	0.214187	0.205076	0.0623414	0.0528555	0.199348	0.224893	0.0736731	0.145536	0.01401	0.23144	0.30783	0.305418	0.0718694	0.254847	0.0949032	0.237845	0.217006	0.227848	0.198753	0.187931	0.37785	0.0648905	0.0606112	0.24328	0.215418	0.0293732	0.185759	0.313643	0.223425	0.0843074	0.0869602	0.396906
id268_pos	Guanine	0.0159513	0.0491138	0.0501036	0.198608	0.1244	0.0141079	0.0519998	0.146121	0.423273	0.0209519	0.0687493	0.013076	0.140063	0.0194953	0.00864005	0.135175	0.0131109	0.190486	0.0340731	0.0353628	0.139478	0.0158006	0.00401948	0.218362	0.0125815	0.175614	0.0360238	0.236823	0.0854469	0.0804753	0.00292016	0.282662	0.220427	0.729135	0.214166	0.17611	0.022164	0.00434874	0.229223	0.0150287	0.0315715	0.00358997	0.00868461	0.0282932	0.109864	0.0190543	0.00276611	0.0350756
id272_pos	Xanthine	0.632177	0.00251475	0.156807	0.0843227	0.0577958	0.0392728	0.00421733	0.0309042	0.147102	0.0116941	0.0585249	0.00285456	0.0261013	0.0386301	0.00778196	0.0897759	0.341992	0.0351911	0.00641027	0.0685601	0.00865503	0.00887113	0.07664	0.0182451	0.0110027	0.0336411	0.0310961	0.00769359	0.780997	0.020331	0.263937	0.0191429	0.021945	0.0226519	0.011747	0.0190455	0.00183597	0.11198	0.011291	0.41451	0.133639	0.0043989	0.00263931	0.00348858	0.00936399	0.00535965	0.270675	0.00303165
id303_pos	3-Hydroxymethylglutaric acid	7.85385	4.47919	0.689408	1.17129	2.05182	0.447417	6.57735	2.9429	0.449058	0.361898	2.27605	7.52547	1.74629	5.78216	0.529422	1.53125	3.21656	2.44333	0.919777	0.88655	3.13515	4.05104	1.26496	2.32983	0.127523	3.48729	5.1945	3.61255	0.627257	2.37446	2.76834	3.6346	2.97077	2.29415	2.41092	1.76243	7.81257	2.07303	0.892488	3.82937	4.72244	1.03106	3.38956	4.59283	4.0789	1.22016	2.74356	6.36655
id307_pos	Phenylpyruvic acid	0.243651	0.276155	0.2487	0.0259393	0.0126219	0.0403405	0.015331	0.0255058	0.264936	0.0564639	0.0582107	0.00907057	0.209754	0.14984	0.181438	0.035182	0.301448	0.0138037	0.0205091	0.231176	0.0190867	0.0289946	0.00760632	0.0979988	0.665295	0.015242	0.109289	0.257332	0.256496	0.103002	0.0290452	0.169369	0.183032	0.126866	0.0895109	0.240376	0.182038	0.21246	0.334493	0.029282	0.0318408	0.349396	0.138443	0.104833	0.129631	0.300405	0.0351441	0.184429
id315_pos	Benzenebutanoic acid	0.0242032	0.0169874	0.0127713	0.018653	0.0357286	0.0244309	0.0344296	0.0622784	0.184523	0.0943795	0.0374206	0.0181206	0.00776353	0.0154761	0.0143926	0.00759546	0.00648443	0.0327703	0.0539862	0.0526625	0.0396349	0.0688418	0.00231788	0.0202391	0.0185406	0.011569	0.0316532	0.0360208	0.0119955	0.0298742	0.290618	0.0280814	0.0302848	0.0188035	0.018959	0.0253746	0.0153021	0.366175	0.024392	0.0676066	0.0802473	0.112043	0.0289966	0.034626	0.022139	0.0215983	0.267526	0.0297719
id323_pos	L-Phenylalanine	2.99799	2.40097	6.35242	5.00969	0.876661	2.77426	0.63306	1.5578	4.95661	0.127874	1.93685	0.416696	0.880589	0.773329	5.33002	4.52663	3.93921	0.449536	0.330398	2.48899	0.301254	0.0160219	4.54101	2.05341	8.63872	0.335525	0.796854	3.06319	6.99475	0.62288	4.47287	0.942248	1.24261	2.13454	0.633667	2.21195	2.05867	1.77592	1.79275	0.0151357	0.956556	2.41956	3.63907	0.97433	0.72477	2.21837	4.31749	1.20396
id338_pos	9-Oxo-nonanoic acid	0.0183906	0.0285862	0.0234919	0.0114132	0.0456226	0.0335397	0.0532976	0.0703655	0.0134027	0.166372	0.0359362	0.0323505	0.0453501	0.0258693	0.013359	0.0247373	0.023384	0.0433591	0.066651	0.0200876	0.0569665	0.108533	0.145292	0.0376664	0.023261	0.0633406	0.0377308	0.0457383	0.0214967	0.043903	0.0242969	0.0432081	0.0579156	0.0380036	0.0426379	0.0173907	0.0147027	0.0194113	0.0386086	0.150831	0.141158	0.0406938	0.0483201	0.0596605	0.0452246	0.0200316	0.0168962	0.0562156
id369_pos	Galactitol	0.264568	0.148805	0.110028	0.0250282	0.140298	0.0567454	0.208775	1.13836	0.122222	0.154224	0.351062	0.246231	0.316806	0.139218	0.0385438	0.117839	0.311827	0.336509	0.209564	0.144494	0.514373	0.0852988	0.0467733	0.267443	0.0964507	0.354732	0.279873	0.214891	0.145235	0.356117	0.0169333	0.405012	0.390025	0.295994	0.540839	0.279612	0.0470412	1.04991	0.167197	0.128212	0.180696	0.208869	0.156099	0.166129	0.064675	0.217811	0.018429	0.122767
id376_pos	Phosphocholine	0.0104973	0.0797809	0.0323659	0.0242537	0.0625604	0.147202	0.0378156	0.207333	0.0567135	0.0820952	0.131914	0.0652157	0.0508291	0.0480739	0.0634072	0.0521403	0.0177445	0.0359091	0.0791709	0.138853	0.106455	0.0744877	0.0368489	0.0302652	0.0319111	0.042096	0.0378574	0.0272182	0.0194765	0.124572	0.019171	0.0339741	0.0381689	0.0227661	0.0312413	0.130386	0.00883469	0.00727107	0.11597	0.0219781	0.0325387	0.019204	0.037388	0.0348361	0.048609	0.10867	0.0245415	0.0353182
id386_pos	Alanylproline	0.0670452	0.0122769	0.0588195	0.170382	0.0320314	0.204748	0.0567252	0.112828	0.270196	0.0258311	0.0926903	0.012899	0.0357617	0.0203876	0.116581	0.244863	0.0558656	0.013627	0.0138529	0.0984538	0.0435264	0.0193346	0.0976608	0.154115	0.029235	0.0103384	0.0746105	0.0574241	0.0543764	0.0320248	0.0390614	0.0404438	0.0313962	0.0104834	0.0170564	0.056406	0.016863	0.0416914	0.124244	0.077047	0.0213692	0.0430347	0.0392419	0.0161585	0.0093773	0.0530853	0.0379772	0.03426
id387_pos	3-Oxodecanoic acid	0.0572225	0.0109031	0.0138818	0.00795923	0.0300674	0.0117127	0.031089	0.0155886	0.0332361	0.0478664	0.0176362	0.0118961	0.0163322	0.00672861	0.0189707	0.012255	0.0156661	0.01434	0.0198341	0.0169039	0.0184231	0.0309552	0.0639568	0.0101183	0.00757266	0.0199474	0.0128204	0.0229161	0.0100284	0.0183898	0.0215389	0.0235898	0.0210804	0.0150399	0.0129592	0.0106329	0.013821	0.0434465	0.0107735	0.0605515	0.0635547	0.00790761	0.0261042	0.0233605	0.0181509	0.0189682	0.0124463	0.0236717
id390_pos	Indoleacrylic acid	1.20911	0.678631	1.44518	1.16019	0.804731	2.58543	0.47965	1.50296	1.66792	0.312898	1.16708	0.472829	0.556996	0.480265	2.78942	1.95624	3.67433	0.412665	0.330397	0.852404	0.350366	0.457657	0.352387	1.03159	5.39133	0.158827	0.397978	0.746281	1.94933	0.218446	0.655958	0.243743	0.629336	0.782627	0.329285	1.95928	0.85703	0.422411	1.21455	0.837901	0.471947	3.10175	2.15404	0.256312	0.26644	0.546678	0.830504	0.766255
id395_pos	Glycylleucine	0.0439693	0.00360415	0.0189531	0.00969759	0.00704596	0.0760855	0.00760898	0.027441	0.219758	0.017157	0.0470025	0.00404572	0.00590615	0.0144223	0.121728	0.139954	0.0803341	0.00608846	0.00947864	0.0833814	0.00837742	0.0126323	0.0399276	0.0176068	0.016867	0.00676977	0.00602317	0.00591101	0.0733587	0.00524907	0.0839382	0.0052673	0.00499772	0.0043106	0.00425647	0.00353929	0.00276963	0.00366861	0.00500611	0.0124163	0.0142454	0.0179264	0.0342455	0.00498827	0.00375677	0.0040404	0.0885353	0.00445188
id427_pos	11-Dodecenoic acid	0.0207124	0.0239196	0.140859	0.00947204	0.0376689	0.134215	0.0675738	0.028423	0.014832	0.211436	0.0285041	0.0311675	0.034257	0.024691	0.0170599	0.0240983	0.0606573	0.0385558	0.0642577	0.0251538	0.0707158	0.148237	0.0347152	0.0142457	0.0228564	0.0726778	0.0372117	0.0400061	0.0167088	0.0313567	0.0268449	0.0383121	0.0322898	0.023667	0.0308807	0.0208105	0.0134061	0.212919	0.0302333	0.0216425	0.124887	0.00569156	0.0949729	0.0292018	0.0188992	0.0266597	0.0278694	0.029644
id479_pos	Prolylproline	0.360806	0.0584701	0.210329	1.12456	0.128702	0.0776055	0.111865	0.251386	0.342801	0.022729	0.179025	0.0494785	0.145796	0.0795129	0.218135	0.137646	0.162843	0.0964733	0.0634303	0.179454	0.0154725	0.0717857	0.143464	0.191443	0.0248374	0.11335	0.155509	0.338108	0.0316849	0.15865	0.00892852	0.152423	0.160214	0.319387	0.105511	0.232631	0.0116402	0.247521	0.193305	0.224274	0.0505624	0.0113616	0.0197526	0.0995751	0.0327505	0.389402	0.00699462	0.174327
id491_pos	Dethiobiotin	0.0157891	0.0270034	0.0351996	0.0298291	0.0158197	0.0117354	0.00788425	0.0181411	0.0707768	0.0228084	0.0119231	0.00968767	0.0222295	0.0180077	0.0249361	0.0279913	0.00503708	0.0179116	0.0123334	0.0152134	0.0108718	0.0170347	0.0249871	0.0224386	0.125925	0.00890136	0.010716	0.0535136	0.00819587	0.0199663	0.00447437	0.0168661	0.0312491	0.0173583	0.0171368	0.0834172	0.0067959	0.0540445	0.0250722	0.0161541	0.0187552	0.036321	0.00503557	0.0539564	0.0209308	0.0256596	0.00536015	0.0196781
id500_pos	Valylvaline	0.00725656	0.00308743	0.0218683	0.116891	0.0390115	0.210909	0.0175924	0.0335387	0.397574	0.0144245	0.162328	0.0057975	0.0139333	0.026974	0.158782	0.26032	0.00965154	0.00904827	0.0196894	0.108298	0.0202481	0.0110676	0.121966	0.0555201	0.0272444	0.015965	0.0049857	0.0496814	0.00578391	0.00452696	0.075824	0.01033	0.0136512	0.00366428	0.00895279	0.0349115	0.00227917	0.0312981	0.0281973	0.0104708	0.0119674	0.0147888	0.00328277	0.005771	0.00317208	0.0273833	0.0895698	0.00449633
id515_pos	N-Acetylgalactosamine	5.85858	5.64944	0.614034	1.27966	2.88963	0.0817865	8.95086	0.639739	0.256446	0.205572	1.02387	11.072	1.87639	7.95946	0.240491	0.465712	2.81786	2.29131	0.374518	0.392477	4.47303	5.44373	1.13406	1.51356	0.0542112	4.29995	7.11258	4.22354	0.731545	1.53286	2.36162	3.8089	3.08652	2.68913	2.61475	2.3211	11.6247	0.695444	0.88975	3.07664	3.62635	0.420245	1.77475	5.3026	4.50881	0.697505	2.26843	9.67032
id539_pos	3-Nitrotyrosine	0.0110933	0.303634	0.048677	0.0155792	0.397475	0.0132182	1.39559	0.0251031	0.0429231	0.0585302	0.0104763	0.914182	0.169388	0.199631	0.0129499	0.011784	0.00874819	0.983316	0.0358702	0.0133238	0.980123	0.360651	0.00629931	0.215457	0.0122654	0.331767	0.241235	0.446237	0.0515658	0.174988	0.00811685	0.358547	0.261268	0.207268	0.151536	0.0790625	0.158405	0.0121828	0.0514628	0.141092	0.188745	0.0104382	0.0139177	0.17374	0.102851	0.0413663	0.00810019	0.259644
id550_pos	Myristoleic acid	0.00643056	0.00378498	0.120201	0.00895581	0.00952278	0.148438	0.00445817	0.01232	0.0134397	0.0316496	0.0328791	0.00673257	0.00465593	0.0063258	0.00490185	0.00982644	0.0562016	0.00703678	0.0182136	0.00459893	0.00884282	0.0149171	0.0292487	0.00817714	0.00401509	0.00867787	0.011571	0.00609029	0.0173719	0.0101425	0.0265416	0.00767734	0.00816243	0.00341441	0.0216641	0.00337472	0.00299795	0.22611	0.00840408	0.00939341	0.0212315	0.00670179	0.112647	0.00831571	0.00633421	0.00301983	0.0485918	0.00520946
id554_pos	Prolylhydroxyproline	0.00655392	0.00585858	0.0496665	0.0368095	0.0130221	0.0608238	0.0090836	0.0251311	0.243911	0.0282114	0.0555317	0.00627716	0.00961206	0.0063195	0.0461033	0.273972	0.0320292	0.00984193	0.0335851	0.0653659	0.0134708	0.0205495	0.0319214	0.0921514	0.0276017	0.0107677	0.00940554	0.032523	0.0142099	0.00824738	0.0354089	0.00986337	0.00784531	0.00674562	0.00669769	0.0151262	0.00432595	0.0120076	0.0145043	0.0196984	0.022423	0.012784	0.00620682	0.00774006	0.00622487	0.00886933	0.0142186	0.00840715
id559_pos	Leucylproline	0.760442	0.126035	0.766378	1.03247	0.355634	0.504716	0.321337	0.163268	1.24939	0.041089	0.175917	0.115603	0.284231	0.111714	0.710962	0.909405	0.679442	0.155985	0.139666	0.467561	0.215308	0.0406619	0.063662	0.561276	0.120706	0.106601	0.410743	0.499429	0.689309	0.198211	0.157703	0.35959	0.410999	0.526445	0.210516	0.417398	0.0396791	0.115318	0.736529	0.125606	0.0498879	0.0324502	0.104241	0.136134	0.0758594	0.775208	0.145595	0.298337
id569_pos	Valylleucine	0.022135	0.0052105	0.0408568	0.124596	0.0884062	0.821928	0.0171862	0.105113	1.18123	0.0583311	0.321683	0.00586669	0.0377547	0.0373604	0.351198	1.18109	0.0352415	0.00913901	0.065911	0.517757	0.0217241	0.0187148	0.39591	0.128476	0.0620974	0.0208308	0.0102313	0.03421	0.0147441	0.00766005	0.159896	0.0172852	0.0393424	0.00748407	0.0142769	0.0691647	0.00396351	0.140728	0.196211	0.0544306	0.090447	0.0476101	0.0125718	0.00792305	0.00670929	0.0855148	0.163341	0.00868532
id589_pos	S-Cysteinosuccinic acid	0.00658553	0.136877	0.00810478	0.0318736	0.105566	0.00802551	0.148622	0.0152265	0.00872127	0.0359988	0.00633849	0.144282	0.396792	0.0449347	0.00511415	0.00736463	0.00519336	0.188953	0.0497998	0.00744265	0.389669	0.0409547	0.00373958	0.140331	0.190736	0.246925	0.144898	0.3567	0.00566642	0.51023	0.00484058	0.462133	0.499736	0.219122	0.234942	0.360422	0.0816562	0.00989172	0.230616	0.0901871	0.08439	0.00643263	0.00839223	0.208297	0.0529458	0.314095	0.00480867	0.187966
id604_pos	Pentadecanoic acid	0.0194858	0.00404347	0.00712779	0.00334483	0.00632679	0.0526073	0.00643143	0.0164307	0.046064	0.0193307	0.0331859	0.00452674	0.00669389	0.00535221	0.0460737	0.0530148	0.00807489	0.00720827	0.0103999	0.167982	0.00961673	0.0143892	0.00978632	0.01894	0.00379562	0.00722451	0.00656951	0.00662374	0.0412093	0.00581162	0.0107709	0.00588446	0.00581435	0.00482346	0.00475125	0.00392074	0.00317409	0.00727282	0.00554245	0.0137504	0.0155612	0.0999037	0.0180536	0.00561372	0.00411803	0.00440891	0.0114473	0.00487768
id611_pos	Glutamylproline	0.0792248	0.0369423	0.0471132	0.14393	0.0617967	0.0595227	0.0500534	0.126887	0.0970547	0.0257997	0.0583051	0.0213332	0.0801692	0.0257437	0.0561904	0.114439	0.119217	0.0444805	0.0140357	0.0557194	0.0673541	0.0194239	0.0251361	0.141769	0.0262343	0.0476669	0.0728886	0.110081	0.127273	0.0407359	0.0513792	0.0552121	0.0721624	0.186013	0.0232262	0.0663173	0.00710234	0.0413289	0.110333	0.0191193	0.0213753	0.00454962	0.0376571	0.0199741	0.00951446	0.0673312	0.0543952	0.0347281
id614_pos	Leucylleucine	0.0565048	0.00298686	0.077775	0.129427	0.00795157	0.499216	0.0108741	0.175918	2.17739	0.0534308	0.562613	0.00329364	0.00504678	0.0558273	0.519295	1.10302	0.0882557	0.0051529	0.0652294	0.632547	0.00711266	0.0104278	0.248707	0.110568	0.0934928	0.0152548	0.00500003	0.0135535	0.0612197	0.00435186	0.316832	0.00425382	0.0107216	0.00355506	0.00352064	0.0110383	0.00225021	0.165435	0.0330611	0.155095	0.053586	0.10652	0.019749	0.00562992	0.00409678	0.0454017	0.390432	0.00358005
id620_pos	Lysylvaline	0.00569935	0.0106313	0.0507705	0.30743	0.0538433	0.0273619	0.0119716	0.00747684	0.241061	0.0180528	0.0146608	0.0149729	0.0124117	0.0100101	0.0276027	0.0530673	0.187434	0.0191534	0.0240759	0.0304661	0.00867945	0.0137225	0.0188577	0.01972	0.00537194	0.0178798	0.00618987	0.0156793	0.23666	0.0156724	0.0173296	0.0145053	0.0218608	0.030512	0.0124443	0.0104511	0.0231607	0.0207119	0.00979484	0.0363886	0.015227	0.00905597	0.00432359	0.0136507	0.00564454	0.0109113	0.0167319	0.0270778
id622_pos	Leucyl-Aspartate	0.00681375	0.0044383	0.0218171	0.00648139	0.0223319	0.00733439	0.00707123	0.0087598	0.0186483	0.0209077	0.00362164	0.0049487	0.00737189	0.00374759	0.00458948	0.00407921	0.00622155	0.00732146	0.010899	0.00515294	0.0101043	0.0156366	0.00571681	0.00587516	0.180637	0.00800201	0.00696035	0.00705581	0.0169251	0.00630824	0.00279666	0.00638017	0.00590575	0.005277	0.0050524	0.00424005	0.00338884	0.00416575	0.00593436	0.0150509	0.0166736	0.00375453	0.00467046	0.00606161	0.0045649	0.00474011	0.00271069	0.00552321
id635_pos	(all-Z)-8,11,14-Heptadecatrienal	0.0333251	0.00570084	0.00812271	0.00687741	0.00877549	0.0116942	0.00953371	0.0114313	0.00818221	0.027149	0.0222104	0.00662392	0.00944892	0.0200053	0.024053	0.00533503	0.022034	0.0100604	0.0147167	0.0139493	0.0137037	0.0198577	0.237965	0.00915517	0.00753251	0.0105382	0.00936771	0.00959677	0.00417855	0.0101469	0.0419846	0.0173132	0.00805475	0.00688969	0.00669037	0.0089349	0.00446934	0.0125866	0.00889626	0.0193501	0.0220898	0.0397624	0.00603078	0.00822147	0.00595947	0.00714787	0.0391139	0.0144229
id661_pos	Palmitoleic acid	0.0285025	0.0241788	0.0326476	0.0201674	0.0967286	0.0170406	0.0281344	0.0520943	0.0203499	0.114406	0.0990277	0.0199194	0.0356008	0.0542551	0.0769291	0.0153086	0.0879161	0.0305792	0.0871924	0.0584572	0.121526	0.088725	0.152839	0.0438794	0.0280995	0.104227	0.077334	0.0372565	0.017283	0.0385062	0.285894	0.0245018	0.0286096	0.0190729	0.732416	0.098968	0.030296	0.0392234	0.047137	0.0864434	0.193123	0.0421437	0.0740756	0.0495869	0.0473677	0.0628986	0.299279	0.0266944
id674_pos	Glycerophosphocholine	0.0128455	0.166211	0.104348	0.0215358	0.288808	0.0207508	0.112425	1.11872	0.0600426	0.0473136	0.281938	0.142624	2.20265	0.0734475	0.165504	0.0238826	0.0125955	0.372209	0.326182	0.0133774	1.15898	0.0663206	0.0121801	0.149301	0.0689394	0.113615	0.13809	0.389253	0.0394762	1.1034	0.0154501	0.941066	0.805387	0.322679	0.711395	0.224756	0.0177555	0.0203023	2.237	0.139694	0.0645741	0.0476839	0.0546832	0.0331154	0.0561238	0.0390203	0.023965	0.0882299
id678_pos	Ribothymidine	0.00412542	0.0270267	0.0798284	0.0965725	0.265071	0.316026	0.55179	0.00968045	0.176297	0.0233103	0.00847171	0.193954	0.159087	0.153277	0.0367108	0.257123	0.0653047	0.196194	0.0128291	0.0502344	0.372146	0.0163238	0.00224672	0.190404	0.0045572	0.30921	0.638824	0.158084	0.0843886	0.279765	0.00297611	0.216565	0.0967334	0.52099	0.166651	0.219122	0.00679296	0.0986229	0.144021	0.0438858	0.037643	0.335081	0.0233313	0.0387886	0.116164	0.0918005	0.00409706	0.142362
id684_pos	gamma-Glutamylleucine	0.0153247	0.0120528	0.108263	0.0418568	0.0191625	0.0459241	0.0196181	0.024153	0.37981	0.05729	0.0451054	0.0132196	0.0198551	0.0156507	0.0713693	0.0719725	0.0177228	0.0209774	0.0317291	0.0821669	0.027602	0.0431496	0.048336	0.0235366	0.0614953	0.0227485	0.0191606	0.0277567	0.0153993	0.017231	0.00928474	0.0219041	0.0195763	0.0142483	0.0142055	0.0257891	0.00934457	0.0382791	0.0186205	0.0429703	0.0466405	0.0102349	0.0129977	0.0163914	0.0122839	0.0205009	0.00938008	0.0145834
id690_pos	Succinylcarnitine	0.0724176	0.0701982	1.50075	0.0834232	0.0798061	0.42956	0.0940797	0.0953828	2.74601	0.379121	0.0677237	0.0354395	0.228571	0.0410072	0.74452	1.08465	0.373317	0.101694	0.184171	3.04338	0.123736	0.0291394	0.0235405	0.218834	0.0524634	0.109491	0.147095	0.1588	2.51061	0.208096	0.0298366	0.197621	0.207563	0.160873	0.176941	0.187933	0.0412503	0.0742412	0.21551	0.238583	0.0559147	0.0677307	0.0993088	0.133545	0.0265802	0.251258	0.0663375	0.092588
id691_pos	3-Hydroxyisovalerylcarnitine	0.0128087	0.00374309	0.00265795	0.00302557	0.00580284	0.00381545	0.00587302	0.0121763	0.00345515	0.017081	0.00591908	0.00405085	0.00589791	0.0032413	0.00247706	0.00343498	0.00530644	0.00611914	0.00903879	0.00291375	0.0083151	0.0126864	0.00175725	0.00681951	0.00354239	0.0156426	0.00579193	0.00587628	0.00264567	0.00524947	0.00234885	0.00504791	0.00512278	0.00421813	0.00416155	0.0069122	0.00269698	0.00371279	0.00498768	0.0122556	0.014443	0.00300872	0.00387924	0.00672839	0.00380468	0.00818603	0.00220319	0.00439802
id692_pos	Prolylphenylalanine	0.312627	0.0798861	0.429818	0.669894	0.220321	0.36161	0.156269	0.0778537	0.841632	0.0316722	0.143441	0.0509827	0.146099	0.0572851	0.28087	0.51375	0.218493	0.0548241	0.058486	0.253791	0.0887344	0.0371346	0.498111	0.195598	0.0908319	0.0637425	0.116006	0.147749	0.187704	0.0552213	0.308379	0.116686	0.121449	0.167655	0.0601882	0.193135	0.0138352	0.0855274	0.519931	0.0769759	0.0526101	0.0137249	0.218879	0.0484129	0.0407398	0.391814	0.324518	0.141982
id740_pos	Histidylleucine	0.0172267	0.00264886	0.00514048	0.00219132	0.00415666	0.0551657	0.00444222	0.00687653	0.0844055	0.0124114	0.0164782	0.00306372	0.00456668	0.00508222	0.0533385	0.0784651	0.0198787	0.00461132	0.00675211	0.0488207	0.00615458	0.0093442	0.0135248	0.0237246	0.0084172	0.00499381	0.00431479	0.00434555	0.0150985	0.00379747	0.0260064	0.00381346	0.00363675	0.0031356	0.00310602	0.00263223	0.00197219	0.0108444	0.00360336	0.00919768	0.010283	0.0148587	0.0106184	0.00371333	0.0028193	0.00287899	0.0252986	0.00319332
id760_pos	Methyl hexadecanoic acid	0.133065	0.00535091	0.00970024	0.00442268	0.0130329	0.0611441	0.00831088	0.0488994	0.0709601	0.0236538	0.13172	0.0105097	0.00839731	0.0136655	0.0914765	0.221953	0.0202841	0.00867296	0.0133198	0.189817	0.0180649	0.0299216	0.0544244	0.0515075	0.00655015	0.0131592	0.00861365	0.0198728	0.150882	0.00716457	0.128852	0.0117011	0.0158586	0.00730864	0.00760361	0.0113441	0.00544159	0.0127961	0.0108384	0.0171968	0.0202106	0.16421	0.102846	0.00950292	0.00517577	0.00547344	0.0673188	0.00624207
id783_pos	MG(12:0/0:0/0:0)	0.0101031	0.00725463	0.0351804	0.0294636	0.011499	0.00950613	0.0119529	0.0962665	0.0118126	0.0362303	0.395582	0.00805884	0.0120887	0.067167	0.319717	0.00669877	0.0204496	0.0126492	0.0192217	0.0875474	0.0171255	0.0258581	0.179839	0.00941316	0.00692615	0.013949	0.0121028	0.0119886	0.00854941	0.010629	0.10328	0.010699	0.0100594	0.00875372	0.00877369	0.00699355	0.00574015	0.010325	0.010293	0.0251244	0.0476072	1.37277	0.0157433	0.0104407	0.00759278	0.00810513	0.105488	0.00916076
id790_pos	Stearidonic acid	0.0279815	0.0102615	0.0140718	0.00823993	0.0159383	0.0237167	0.0169835	0.0201608	0.0144755	0.0568838	0.0232917	0.0132244	0.0167526	0.0128871	0.0126557	0.0205707	0.0135164	0.0173739	0.0255998	0.0130918	0.0247193	0.0349843	0.758811	0.0278414	0.0154452	0.0185188	0.0161104	0.0162619	0.00862855	0.014434	0.0397227	0.02086	0.0162935	0.0152164	0.0118842	0.0100581	0.00785835	0.0272125	0.0171589	0.0409482	0.0391021	0.0301795	0.0263841	0.0138147	0.0141144	0.0144994	0.040513	0.0145099
id798_pos	gamma-Glutamylmethionine	0.00401462	0.00446949	0.0034042	0.00364483	0.00717563	0.00473737	0.00734141	0.00905464	0.0152068	0.0211625	0.00367952	0.00485308	0.00727639	0.00385608	0.00294736	0.00410657	0.0492802	0.00782102	0.0114584	0.00352202	0.0103451	0.0153996	0.00210033	0.00583648	0.109774	0.00821065	0.00735038	0.00729672	0.0357189	0.00658155	0.00281201	0.0064523	0.00607891	0.00525849	0.00529785	0.00429805	0.00334923	0.00438022	0.0063059	0.0154043	0.017438	0.00374444	0.00469982	0.00612344	0.00450436	0.00485382	0.00274327	0.00540999
id817_pos	Valyltyrosine	0.00328978	0.00384079	0.0492379	0.00500144	0.00613722	0.0374888	0.00617124	0.0251024	0.12506	0.0176508	0.0314599	0.00424763	0.00630937	0.00317887	0.0318447	0.144974	0.0547005	0.00680133	0.11372	0.0704673	0.00861309	0.0130775	0.00179466	0.0258645	0.0166246	0.00709343	0.00600335	0.00599406	0.145655	0.00550698	0.00239742	0.00528665	0.00520098	0.00451088	0.00443565	0.00368863	0.00284711	0.00384584	0.00522436	0.0127246	0.0149668	0.00311655	0.00638217	0.0051568	0.00388136	0.00409496	0.00229764	0.00452746
id824_pos	Linoleic acid	0.0229468	0.00872238	0.0497364	0.00939744	0.0123608	0.0319703	0.00818143	0.0323057	0.0139605	0.0315929	0.158364	0.0124159	0.0207114	0.0427536	0.0577982	0.00771481	0.0449859	0.02502	0.0133118	0.0350024	0.0225227	0.0223976	0.0327741	0.0136346	0.00645519	0.0102037	0.0138151	0.00675977	0.00780277	0.00611684	0.10242	0.0224948	0.0091116	0.00605996	0.0744167	0.00801978	0.00567476	0.024781	0.00569866	0.0141728	0.031014	0.0880315	0.0373584	0.0293436	0.00780223	0.0115815	0.096016	0.0087569
id834_pos	Oleamide	1.69617	0.788866	0.40764	0.724227	0.509555	0.73699	0.245909	1.30525	1.66105	0.109804	0.947231	0.288417	0.937359	0.406813	0.44717	1.37593	0.890348	0.127385	0.48191	0.991633	0.744061	0.391687	0.562904	0.584904	0.131636	0.177896	0.610587	0.393005	2.27806	0.553883	0.365094	0.330588	0.887026	0.346882	0.277007	0.259318	0.500386	0.508248	1.159	0.0243382	0.302667	0.921161	0.3926	0.419425	0.474084	1.52881	0.664715	0.433291
id844_pos	Oleic acid	1.04714	0.0486473	0.493309	0.192839	0.1287	1.06436	0.0804986	1.27611	0.248616	0.236203	2.95926	0.0222735	0.185298	1.26747	1.59111	0.0589744	0.659016	0.103135	0.103407	1.17732	0.0262981	0.0983238	1.42811	0.153514	0.244979	0.064192	0.0397741	0.0382602	0.145111	0.0408203	3.36016	0.0355643	0.0718101	0.0267408	0.0981455	0.0744427	0.0211221	0.34102	0.0261882	0.0542113	1.01598	2.85978	0.988467	0.0508127	0.209064	0.0706444	3.43367	0.0389156
id856_pos	Octadecanamide	0.0979794	0.111199	0.0509967	0.0481861	0.107306	0.0691282	0.0753359	0.172653	0.118734	0.112968	0.112708	0.0704862	0.084854	0.0411752	0.0622249	0.0603815	0.0401884	0.0775415	0.137617	0.183073	0.103735	0.268698	0.0513512	0.110187	0.0381612	0.114152	0.240853	0.0734126	0.0898167	0.175985	0.0836371	0.10002	0.126616	0.0999838	0.0988987	0.0526564	0.080314	0.0644675	0.164747	0.0832774	0.190999	0.176173	0.0689549	0.0937326	0.0846248	0.111417	0.104203	0.0842723
id865_pos	Retinal	0.0242968	0.0230475	0.0512124	0.0155932	0.0369771	0.0190688	0.0323103	0.0347863	0.0268036	0.0742619	0.0423381	0.017722	0.0252801	0.0199459	0.0318028	0.0144933	0.0419336	0.027667	0.03997	0.0386724	0.0511519	0.0537267	0.00919089	0.021044	0.0900064	0.0288492	0.0295432	0.0295868	0.0113505	0.0257815	0.0885319	0.0251149	0.0223544	0.0187841	0.0180014	0.0223875	0.0531194	0.0255427	0.0216255	0.0534626	0.0592854	0.0942478	0.025779	0.0310788	0.0874073	0.065101	0.0825814	0.0189105
id878_pos	Vitamin A	0.189045	0.0283553	0.187274	0.132372	0.0561047	0.460164	0.0261185	0.109967	0.326418	0.0531654	0.123544	0.0879315	0.0671698	0.0900156	0.124536	0.108187	0.0600259	0.0305173	0.0420774	0.414269	0.0203386	0.0321903	0.0261837	0.0513246	0.0225189	0.0159612	0.0178699	0.0200468	0.390113	0.0124958	0.0668452	0.0123227	0.022158	0.0101502	0.0100799	0.0241137	0.0457802	0.0880149	0.155118	0.0293984	0.0334998	0.149783	0.470781	0.045889	0.0323796	0.0271522	0.0539909	0.0225758
id899_pos	Dihydrotestosterone	0.044205	0.0067616	0.0128225	0.00777439	0.0101153	0.0183362	0.00729045	0.0314378	0.0125773	0.0303757	0.014119	0.00495182	0.0075504	0.00388034	0.00937841	0.00683269	0.0172496	0.00809199	0.0118032	0.0253293	0.0102539	0.0230801	0.0191499	0.0126568	0.0084357	0.00825227	0.0108047	0.012778	0.00327297	0.00650279	0.0110867	0.00652903	0.00605757	0.0055314	0.0094749	0.00442235	0.00454895	0.00923956	0.00618198	0.015617	0.0170354	0.0783087	0.00488185	0.00611372	0.00468734	0.00485301	0.00780324	0.00540085
id900_pos	Androsterone	0.133994	0.00688368	0.0106334	0.00562189	0.011155	0.00841217	0.0108353	0.0376618	0.0705338	0.0324154	0.0179324	0.00773566	0.0109971	0.0245631	0.0322722	0.0129408	0.0277241	0.0120083	0.0172294	0.0780402	0.0160197	0.0234517	0.269585	0.019801	0.0065782	0.0125927	0.0111368	0.0109594	0.0168516	0.00973076	0.0482828	0.00994514	0.00975772	0.00794453	0.00808132	0.00685254	0.00524442	0.0123997	0.00935867	0.0226774	0.0257584	0.0334438	0.0210367	0.00960134	0.00695604	0.00997323	0.0374404	0.00835929
id918_pos	Androstanediol	0.0270085	0.0128904	0.0154819	0.00755597	0.0259995	0.0236583	0.0143937	0.0175955	0.0166522	0.0199485	0.0349031	0.0090262	0.0131295	0.00739545	0.0165777	0.00477917	0.00826161	0.0119825	0.0107127	0.0255921	0.0272079	0.0146078	0.0168962	0.00565838	0.0116354	0.00776141	0.0068899	0.00675756	0.00905837	0.00592999	0.0156639	0.00808609	0.0057602	0.00495587	0.00502597	0.00404623	0.00314837	0.00593025	0.00576346	0.0142988	0.0161743	0.0761469	0.00466606	0.0113028	0.00444449	0.00464855	0.00766171	0.00513491
id937_pos	13-OxoODE	0.300713	0.0224559	0.0958464	0.0368417	0.0412673	0.0367369	0.0510631	0.108589	0.0608612	0.124078	0.299495	0.0307445	0.0321412	0.177714	0.132118	0.040824	0.110275	0.042108	0.0545598	0.210131	0.0445267	0.0747215	5.58914	0.107873	0.0190326	0.0357918	0.0478351	0.0310575	0.0218044	0.0335088	0.585421	0.0332268	0.0322768	0.0233925	0.0226784	0.029495	0.0190734	0.177462	0.0305231	0.0728957	0.104786	0.317088	0.0893053	0.0295765	0.028307	0.112373	0.593662	0.0412752
id939_pos	9-OxoODE	3.09133	0.0316484	0.866453	0.15078	0.0894747	0.647489	0.0844671	0.538854	0.586511	0.171856	3.02871	0.0375068	0.0910935	1.47112	1.03142	0.0894392	1.04728	0.0487411	0.0909738	1.27576	0.091861	0.134027	20.63	0.27549	0.0809558	0.0678389	0.0525614	0.0537726	0.124278	0.0685127	3.61877	0.0670174	0.100883	0.0414007	0.0617282	0.0722959	0.0422132	1.3618	0.0572157	0.0846908	0.699092	4.30385	0.424869	0.0451343	0.0921562	0.387281	4.96416	0.0481541
id967_pos	10Z-Nonadecenoic acid	0.0309629	0.0378243	0.0180287	0.0271183	0.0372336	0.0218914	0.0425703	0.196863	0.0362451	0.079563	0.042861	0.0435548	0.106118	0.0545862	0.0341651	0.0611931	0.0725073	0.142148	0.0412257	0.0485526	0.254801	0.83332	0.0160008	0.0343631	0.032792	0.350135	0.0406727	0.0395056	0.0113651	0.0495275	0.0199802	0.0456893	0.0122602	0.0954805	0.0966225	0.142192	0.0607318	0.0223959	0.0472185	0.0573543	0.0866184	0.00590424	0.0444099	0.0867415	0.198511	0.0306041	0.0159949	0.116517
id999_pos	Sphingosine	2.76753	13.3373	4.04277	8.21453	8.83962	5.76252	12.6124	1.26774	2.92265	0.426702	2.58983	18.4843	2.48842	13.8142	1.79539	8.65853	2.86173	7.99741	5.7096	8.07407	5.91996	0.737516	0.504128	10.4523	1.25517	6.94237	4.77526	3.35697	2.82115	5.62432	3.84949	4.88733	6.12896	4.28726	10.0143	11.2972	23.1142	5.14439	1.29243	0.0308973	5.02099	0.522107	1.67688	8.58261	14.2866	7.14566	4.3108	9.29008
id1017_pos	Sphinganine	0.397234	4.71692	0.782777	1.73352	2.12781	0.572265	3.75667	0.296805	0.578971	0.0236978	0.402454	9.04033	0.863536	3.33131	0.349925	0.817834	0.401852	2.21242	1.327	0.806244	1.36015	0.118323	0.223575	2.56161	0.232134	1.39379	0.613606	0.736624	0.874055	1.18168	0.525647	1.14044	1.43088	1.37611	3.33805	4.60487	4.78757	0.843663	0.434152	0.0171429	0.441447	0.135359	0.232067	1.56202	5.07321	2.26477	0.455747	1.48466
id1019_pos	Histidylphenylalanine	0.00334772	0.00348856	0.00294581	0.00281983	0.00540825	0.00743455	0.00547365	0.00673359	0.0579518	0.0159195	0.00519234	0.00377498	0.00567689	0.00302089	0.0106311	0.0288003	0.0119334	0.00611954	0.00842415	0.0112527	0.00774967	0.0117562	0.0277488	0.00439106	0.00573991	0.00638786	0.00536999	0.00534416	0.0160866	0.0048925	0.0114111	0.00475669	0.00477443	0.0039313	0.003991	0.00327339	0.0025617	0.00346032	0.00470064	0.011449	0.0134242	0.00280413	0.00530072	0.00463986	0.00349843	0.00368446	0.0136578	0.00409895
id1023_pos	Eicosapentaenoic acid	0.39805	0.013625	0.0794761	0.0336987	0.0380333	0.0501881	0.0169049	0.0569786	0.114795	0.0272268	0.361737	0.0256945	0.00958369	1.1299	0.606046	0.0106434	1.0597	0.0204386	0.0150122	0.092178	0.0138691	0.020843	0.0555351	0.0315988	0.0798977	0.0148767	0.052301	0.0752339	0.0135957	0.0170348	1.01994	0.0125678	0.0141859	0.0193475	0.0211428	0.0314692	0.0247406	0.16415	0.0219714	0.020053	0.147667	1.31419	0.0743775	0.0142132	0.0548491	0.0231099	0.822028	0.0119094
id1027_pos	MG(14:0/0:0/0:0)	0.0152188	0.00926552	0.00474681	0.0279955	0.020973	0.0316276	0.00975994	0.400179	0.0721803	0.0438987	1.85998	0.00693419	0.0101929	0.721299	3.79446	0.00974991	0.00761519	0.0189494	0.0173096	0.423502	0.014696	0.0255343	1.07755	0.0180633	0.00590858	0.0115525	0.0102428	0.00997321	0.0102977	0.00909784	0.396369	0.00909936	0.00888488	0.00747492	0.00860459	0.0483126	0.00477024	0.00638903	0.0126203	0.0206065	0.0877318	1.77566	0.128661	0.012728	0.00637699	0.0521144	0.462683	0.00851345
id1055_pos	5-Androstenetriol	0.0883981	0.00334689	0.00552359	0.00275262	0.0143221	0.0115934	0.00537918	0.0297958	0.0450697	0.0160609	0.0218466	0.00369034	0.00568892	0.0050578	0.020169	0.00320333	0.00699363	0.00586285	0.00862294	0.0444787	0.0122922	0.012248	0.20066	0.00919687	0.00313871	0.00628229	0.00541922	0.0053812	0.00793605	0.0098897	0.0359602	0.00490969	0.00479397	0.00403321	0.00722136	0.00336966	0.00258265	0.00334401	0.00469885	0.0111404	0.0128786	0.137319	0.00671172	0.00453196	0.0034408	0.00770014	0.0243675	0.00412182
id1061_pos	5,8,11-Eicosatrienoic acid	0.110299	0.0454462	0.0796963	0.0837795	0.0592976	0.108937	0.0351194	0.258001	0.0873337	0.0523149	1.06207	0.025652	0.0279749	0.578271	0.834959	0.0159625	0.345585	0.0469658	0.0718765	0.26049	0.0420083	0.0394817	0.66174	0.0934281	0.349452	0.0486267	0.255335	0.116343	0.0211788	0.058012	2.24732	0.0580944	0.0868812	0.146349	0.109836	0.0572474	0.0542477	0.118058	0.0490643	0.0378024	0.355571	0.378444	1.24087	0.0656219	0.49578	0.128682	1.34194	0.0372481
id1078_pos	Eicosadienoic acid	0.018619	0.00787396	0.00577126	0.0074796	0.0122769	0.00800797	0.012717	0.0158306	0.00731845	0.0362354	0.0615597	0.00880093	0.0128286	0.052819	0.0811721	0.00944185	0.0308078	0.0134589	0.0203518	0.0189269	0.0182293	0.0278604	0.0306259	0.0116224	0.00758307	0.0149018	0.0128717	0.0125447	0.00570638	0.0111931	0.12035	0.0110574	0.0110845	0.00917853	0.00918228	0.00772306	0.00610835	0.00756807	0.0107772	0.0264619	0.0573945	0.01105	0.0819614	0.0106932	0.00931339	0.00957345	0.139303	0.00971263
id1079_pos	N-Acetylneuraminic acid	2.02116	4.50048	0.732403	1.16051	2.92765	0.0901513	3.04239	0.822992	1.29192	0.226019	0.838053	4.2693	4.20482	2.35028	0.212504	0.482096	2.82613	7.77953	0.304863	0.560945	6.70701	5.03057	0.815636	6.5273	0.343133	5.25162	12.5051	14.2691	1.9929	16.3319	0.129034	7.46134	7.17896	10.5818	5.70199	5.19833	1.44683	0.520446	1.73485	1.54123	3.68376	0.284917	1.13824	11.4657	8.14788	1.1716	0.150319	6.23045
id1107_pos	9Z-Eicosenoic acid	0.0491329	0.0140867	0.0158403	0.0273464	0.0262439	0.0411062	0.0363209	0.144913	0.0194466	0.174064	0.071838	0.0133641	0.0236545	0.0155541	0.0229256	0.0348038	0.0515774	0.0188278	0.13959	0.0548343	0.0486055	0.0875318	0.0455691	0.0401669	0.0275289	0.0222899	0.0457302	0.0289962	0.0447587	0.0325442	0.0549225	0.0234042	0.040125	0.0164359	0.0158353	0.0172951	0.00894803	0.0309472	0.0585615	0.106338	0.0244519	0.0299471	0.158023	0.0247786	0.0158661	0.0321927	0.0406207	0.026177
id1160_pos	Dehydrophytosphingosine	0.0790987	0.602703	0.237645	0.208217	0.509974	0.0180361	1.4848	0.0171716	0.0112842	0.0248813	0.016409	0.455035	0.404673	0.3573	0.0211419	0.0338385	0.0263752	0.532982	0.397614	0.0412323	1.02836	0.0357645	0.00556778	0.324852	0.0277032	1.13217	0.123204	0.116191	0.0275489	0.628942	0.0352443	0.19578	0.246543	0.345048	1.11502	1.69878	0.323314	0.15033	0.206193	0.0180852	0.0539556	0.00528805	0.0851471	0.359973	0.11706	1.77227	0.0271324	0.313774
id1169_pos	Pregnenolone	0.00740435	0.267686	0.149182	0.124928	0.287881	0.00738669	0.126625	0.0145082	0.0234346	0.0344721	0.00598734	0.129692	0.732721	0.0828535	0.00492573	0.00845122	0.00491575	0.387942	0.214147	0.0165079	0.367991	0.0434674	0.00365053	0.33033	0.135132	0.244223	0.874573	0.388332	0.00526237	0.440144	0.00474996	0.701312	0.38933	0.58934	0.341667	0.630906	0.0811163	0.463822	0.352928	0.0301023	0.112535	0.00600881	0.00807077	0.259957	1.04933	0.602107	0.00565322	0.203122
id1176_pos	MG(0:0/15:0/0:0)	0.00468416	0.00547377	0.00393629	0.00633572	0.008445	0.00574875	0.00882796	0.0109663	0.00516882	0.0256366	0.00450941	0.00594138	0.00890189	0.00476247	0.00367961	0.0048806	0.00381383	0.00951014	0.0181927	0.00437455	0.0125957	0.0188603	0.00272724	0.00711315	0.00519146	0.0103374	0.0089227	0.00904075	0.00391948	0.00793877	0.0110962	0.00786788	0.00756771	0.006449	0.00644348	0.00542085	0.0040938	0.354383	0.00737066	0.0185454	0.0208231	0.00462375	0.00600193	0.00880771	0.00577314	0.00616214	0.0124254	0.00661738
id1181_pos	Phytosphingosine	0.369973	1.94953	0.521757	1.14175	1.66038	0.177444	3.79014	0.186641	0.559132	0.0455618	0.165692	0.830103	1.40576	0.975223	0.135042	0.31417	0.224263	1.73531	0.881906	0.393063	1.56462	0.0556659	0.0307386	1.91297	0.119851	2.11113	0.92606	0.521197	0.204736	1.09187	0.303283	2.31421	1.11066	1.17735	4.40926	2.74284	1.19707	0.475098	1.25578	0.0120536	0.166877	0.11251	0.270245	1.00697	0.53149	3.49127	0.318925	0.95263
id1184_pos	Leukotriene A4	0.0813482	0.00887485	0.0705203	0.0100316	0.0371644	0.0365314	0.0166501	0.0512898	0.0477689	0.0408608	0.0753146	0.0159264	0.0142212	0.0630585	0.0740095	0.00815308	0.0699574	0.0154382	0.0222225	0.0605672	0.0203505	0.0297125	0.0271025	0.0247303	0.0398558	0.0158606	0.0190842	0.015918	0.00985258	0.0127735	0.152943	0.0122606	0.030611	0.0150816	0.0100694	0.0213348	0.0192935	0.0667873	0.0121653	0.030075	0.033188	0.102914	0.0300269	0.0196027	0.0578187	0.0528666	0.13615	0.0106379
id1196_pos	18-Hydroxyarachidonic acid	0.0312715	0.00736436	0.0147682	0.00483906	0.011825	0.0119784	0.00942627	0.0163158	0.0097465	0.0270778	0.0577802	0.00654287	0.00954504	0.0698924	0.0699201	0.00527124	0.0510888	0.0099806	0.0146305	0.0216791	0.0131121	0.019908	0.158759	0.0125887	0.00904346	0.0106042	0.00936199	0.00931944	0.00544234	0.00827915	0.318249	0.0082362	0.00806618	0.00700117	0.00775712	0.00568523	0.00611009	0.020612	0.00774487	0.0193586	0.0357827	0.0245457	0.0360628	0.00811659	0.029422	0.019367	0.297669	0.00796279
id1211_pos	15(S)-Hydroxyeicosatrienoic acid	0.0606999	0.0169192	0.0237988	0.0117001	0.0250029	0.0522737	0.0239544	0.0283009	0.0132897	0.0675518	0.0809049	0.016076	0.023186	0.13733	0.121645	0.0137118	0.0927227	0.0251247	0.0371314	0.0327581	0.042804	0.0503404	2.99983	0.0334447	0.0140797	0.0269346	0.0259721	0.0230286	0.0125258	0.020842	0.775036	0.0212067	0.0202132	0.01708	0.0292764	0.0158406	0.0139082	0.0168744	0.0200684	0.0508321	0.0607222	0.0141058	0.135994	0.0198551	0.020568	0.0323328	0.774884	0.0172956
id1244_pos	N-Oleoylethanolamine	0.513267	0.277351	0.284682	0.142457	0.43664	0.347232	0.168488	0.104731	0.0595168	0.0431993	0.0867005	0.448846	0.0412652	0.365419	0.080198	0.0893441	0.356994	0.21343	0.161506	0.112802	0.117698	0.063462	0.0181625	0.29936	0.0161503	0.1189	0.264232	0.287476	1.00862	0.224365	0.0686464	0.0972999	0.494042	0.522903	0.32312	0.553843	0.0856815	0.411958	0.0394064	0.0320263	0.0830293	0.116116	0.153665	0.465252	2.0057	0.318662	0.064628	0.168177
id1257_pos	Stearoylethanolamide	0.0872986	1.76277	0.544562	0.495715	0.904655	0.164193	2.14902	0.0705456	0.0505819	0.0677646	0.0389958	2.64185	0.271134	1.58578	0.0371177	0.0378114	0.140429	1.23844	0.901743	0.0749617	0.555314	0.149017	0.0151041	2.12729	0.0321143	0.635384	1.39579	0.656837	0.615223	1.10799	0.0356003	0.752968	1.79533	2.95756	1.52364	1.24586	0.641062	0.229329	0.163106	0.0510206	0.422011	0.0253025	0.089683	3.31076	6.20637	0.714541	0.0336097	1.13539
id1267_pos	Docosahexaenoic acid	1.42477	0.151313	0.910029	0.420897	0.415574	1.52853	0.118976	3.03632	0.965876	0.171584	5.41424	0.0852606	0.119559	4.54086	5.60793	0.159603	4.69487	0.134253	0.1987	2.51243	0.177684	0.062075	0.915494	0.795884	1.09773	0.151405	0.520529	0.38137	0.181103	0.198014	4.69969	0.188176	0.234358	0.298697	0.45497	0.286244	0.264903	1.364	0.257395	0.0288794	1.71409	6.91035	2.30515	0.265856	1.90018	0.551306	4.80496	0.0830718
id1273_pos	Undecanoylcarnitine	0.0244957	0.00411136	0.0173901	0.011719	0.0678265	0.0328344	0.00703932	0.0200106	0.0162085	0.0196502	0.0215195	0.00469053	0.0148102	0.00582138	0.044464	0.0256216	0.0219206	0.0121494	0.153623	0.0379302	0.0319852	0.0143384	0.0186289	0.0178719	0.00548748	0.181425	0.00696399	0.00673545	0.00884339	0.0125201	0.0103478	0.00589337	0.0134045	0.0236227	1.53917	0.69123	0.00315133	0.0285881	0.0140013	0.0141056	0.0157996	0.00716869	0.00971544	0.00556774	0.00572629	0.557219	0.0108622	0.00509632
id1274_pos	4,8 Dimethylnonanoyl carnitine	0.00208721	0.00243247	0.0356823	0.0234045	0.00374437	0.00259739	0.0040679	0.00487756	0.0177417	0.0115841	0.0020781	0.00274465	0.00403171	0.00209277	0.00171138	0.0153377	0.0127362	0.00429261	0.00627939	0.00198274	0.00566862	0.00847298	0.00370554	0.00320146	0.00235375	0.0044965	0.00399706	0.0040948	0.121941	0.00367138	0.00155908	0.00342344	0.00343684	0.00288012	0.00285468	0.00240246	0.00188243	0.00230296	0.00344887	0.00823148	0.00942538	0.00204503	0.00257324	0.00350798	0.00254282	0.00270144	0.00151048	0.00301587
id1276_pos	Palmitoyl Serinol	0.00354301	0.00462574	0.00311988	0.0666162	0.00643228	0.0042638	0.00684546	0.00812293	0.00598005	0.0192088	0.00336154	0.00484145	0.00655866	0.00371427	0.00281978	0.00378468	0.00728357	0.0071377	0.0102595	0.00351595	0.00923435	0.0140877	0.00200495	0.0053961	0.00400697	0.00763773	0.00678683	0.00657502	0.00535744	0.00596129	0.00260292	0.00586073	0.00563355	0.00487405	0.00483679	0.00406705	0.00356981	0.00396174	0.00563793	0.0138389	0.0157936	0.0033937	0.00431866	0.0057383	0.0045036	0.00484685	0.00258917	0.00509201
id1284_pos	17-Hydroxyprogesterone	0.0268867	0.0150805	0.0206396	0.0127603	0.33568	0.00250949	0.0196687	0.00497792	0.00798757	0.0118277	0.00940874	0.00837859	0.237846	0.0137902	0.00169007	0.0283409	0.00265115	0.0217603	0.028424	0.0257079	0.0330802	0.00886857	0.00122261	0.018342	0.188916	0.0469773	0.0270535	0.30771	0.028959	0.0354202	0.0945747	0.0650156	0.0503648	0.0270035	0.0244073	0.346716	0.00501391	0.0740913	0.247049	0.0226601	0.0206257	0.00206169	0.00266964	0.0110504	0.0108189	0.303076	0.0871969	0.00742786
id1288_pos	Docosapentaenoic acid (22n-3)	0.109726	0.00531242	0.0250505	0.0136427	0.0190219	0.0313445	0.00930558	0.0582765	0.0169678	0.014364	0.302491	0.00332732	0.00482743	1.16103	0.758721	0.00716231	0.818458	0.00706029	0.0134181	0.12208	0.00700359	0.0103314	0.103113	0.0407887	0.0422244	0.00747621	0.0192826	0.00830136	0.00603247	0.0102095	1.1865	0.00425773	0.0115454	0.00713312	0.00893597	0.0123255	0.0121067	0.082613	0.00406155	0.00985163	0.285333	0.100607	0.329054	0.00880843	0.0632305	0.0161328	1.01653	0.00359175
id1293_pos	MG(16:0/0:0/0:0)	0.0645222	0.00799847	0.00621938	0.00599515	0.016791	0.0116307	0.0135309	0.0140723	0.00928721	0.0615979	0.0236616	0.0369412	0.0356734	0.011748	0.0397071	0.023673	0.0117439	0.024252	0.0167111	0.0287737	0.0433649	0.0230843	0.0188441	0.223529	0.0118526	0.0085234	0.00874901	0.00901765	0.0358429	0.0158212	0.0147436	0.242028	0.0255191	0.00874737	0.00657364	0.00805356	0.0317257	0.00736685	0.0221408	0.0200636	0.0171975	0.00785175	0.0640203	0.0163104	0.00653357	0.00571829	0.0268448	0.0156152
id1387_pos	11,12-DiHETrE	0.00974505	0.00614767	0.00615577	0.00506159	0.00985558	0.00633404	0.0102293	0.0121933	0.00569174	0.0287398	0.0284152	0.00674047	0.010147	0.0110635	0.00711303	0.00568201	0.0160775	0.0102893	0.0155771	0.0132155	0.0139327	0.0211637	0.190567	0.00793857	0.00589556	0.0114097	0.0102969	0.0100339	0.00453976	0.0090736	0.0165673	0.00905905	0.0087358	0.00747676	0.00719969	0.00595606	0.00467977	0.0172307	0.00847451	0.0210617	0.0240815	0.0236923	0.00727491	0.00854024	0.00624197	0.00752706	0.0142341	0.007499
id1388_pos	14,15-DiHETrE	0.00909555	0.00741185	0.00528463	0.00625508	0.0116746	0.00785257	0.0119282	0.0148281	0.00687464	0.0360048	0.0130507	0.00859225	0.0122302	0.0116879	0.00960698	0.00680699	0.0112924	0.0129349	0.0190898	0.0107342	0.0177759	0.0257585	0.620167	0.0109515	0.00714892	0.0133658	0.0122226	0.0121456	0.00543238	0.0111613	0.0572913	0.0110464	0.0108382	0.00882424	0.00872773	0.00706733	0.00639949	0.00706594	0.010395	0.0251712	0.0286539	0.00655036	0.0103158	0.0106645	0.00772778	0.0115045	0.0521183	0.00912892
id1397_pos	Erucic acid	0.0124545	0.0114711	0.0085322	0.0093799	0.0187479	0.0120275	0.0187805	0.0227048	0.0107637	0.0551901	0.010682	0.0130849	0.0188836	0.024148	0.0186369	0.0106963	0.00998637	0.0200417	0.0291239	0.00913191	0.0262946	0.0426586	0.0150859	0.0149349	0.010991	0.0218915	0.018648	0.0188826	0.00840047	0.0166346	0.0247199	0.0163487	0.0157996	0.013566	0.0137675	0.0128817	0.00882218	0.0109773	0.0159208	0.0387763	0.0449774	0.00988075	0.0207692	0.0158976	0.0122715	0.0150067	0.0240671	0.0143289
id1416_pos	trans-2-Dodecenoylcarnitine	0.426655	0.0826978	0.00658297	0.036948	0.0305366	0.156186	0.0261579	0.410047	0.0748873	0.0266643	0.606409	0.00655859	0.0223322	0.0146662	0.783558	0.129985	0.439475	0.0253915	0.0533573	0.472672	0.0212398	0.0201724	0.0780488	0.0870583	0.00566003	0.0660581	0.0121874	0.0246858	0.0105213	0.0131875	0.17346	0.0374637	0.0109001	0.0292145	0.230705	0.120559	0.00444023	0.106881	0.0945882	0.0201122	0.0368144	0.199893	0.350459	0.0157	0.0235491	0.113029	0.235261	0.00709746
id1417_pos	Stearoylglycine	0.00200982	0.00243269	0.00664975	0.00331171	0.00389291	0.00250556	0.00378586	0.00488463	0.00224866	0.0115153	0.00351262	0.00274664	0.00387202	0.00206687	0.00687082	0.00222214	0.0095801	0.00428022	0.00622478	0.00583757	0.00566224	0.00856587	0.00119779	0.00310796	0.00232452	0.00445951	0.00382599	0.00408117	0.00233505	0.00356266	0.0015604	0.00332198	0.00330021	0.00285004	0.00281652	0.00236609	0.00180566	0.00231465	0.00333323	0.00805659	0.00931363	0.00672993	0.00251385	0.0033856	0.00251673	0.00264021	0.00153098	0.00292353
id1433_pos	Dodecanoylcarnitine	0.0479015	0.0498201	0.0158419	0.0100872	0.0528798	0.0156294	0.0254455	0.00987867	0.00489757	0.0136229	0.0095126	0.0233059	0.0175373	0.0150284	0.00439844	0.00267163	0.0162862	0.0163839	0.0221362	0.0111706	0.0151734	0.0105031	0.00146798	0.0253446	0.00288864	0.0171698	0.036142	0.0175427	0.0223149	0.0236513	0.00233639	0.0123279	0.0378706	0.0270155	0.046106	0.0520515	0.0365594	0.0458168	0.0102351	0.00981093	0.0112172	0.00469675	0.00828198	0.0313271	0.0845075	0.0439847	0.00322858	0.0324512
id1593_pos	Tetracosahexaenoic acid	0.0466025	0.139557	0.0631224	0.852161	0.0365714	0.031074	0.0581264	0.0143546	0.0441003	0.0337371	0.0111662	0.0320127	0.819768	0.0171794	0.0125077	0.0859717	0.0436524	0.0639083	0.031751	0.0450799	0.143192	0.0249705	0.00357038	0.0401965	0.036329	0.0560646	0.0422089	0.0584603	0.0375292	0.0586073	0.00960018	0.144954	0.534007	0.0563531	0.079694	0.684929	0.0322431	0.0454826	1.20071	0.0242751	0.0281543	0.0321057	0.00902804	0.0529711	0.0580071	0.184719	0.0236318	0.114782
id1868_pos	Cholesta-4,6-dien-3-one	0.0195654	0.00760662	0.0289352	0.0391751	0.0135546	0.00934161	0.00535829	0.00634213	0.0181295	0.0162691	0.00396172	0.00446698	0.00781331	0.00401548	0.00221863	0.00987174	0.0325831	0.00707292	0.0128156	0.0180751	0.0165514	0.0114146	0.0035058	0.00764142	0.00443939	0.00627607	0.0104246	0.00835062	0.00882829	0.0186483	0.00384784	0.0271387	0.00653833	0.0100704	0.0154424	0.0155924	0.0104939	0.0206018	0.0239078	0.0110609	0.0124749	0.00267962	0.00863108	0.00750074	0.00976106	0.0377028	0.00314971	0.00981578
id1894_pos	Cholestenone	0.00453746	0.00525308	0.00932319	0.004284	0.00825488	0.00549726	0.0151515	0.0157659	0.00505167	0.316347	0.00427341	0.00566591	0.00892872	0.00439537	0.00356445	0.00481203	0.00695168	0.00895606	0.0131078	0.00407994	0.0116603	0.0183481	0.00244751	0.00663357	0.00925667	0.0095248	0.00837282	0.00821785	0.00370008	0.00747558	0.00915805	0.00738502	0.0216676	0.00598381	0.0304919	0.0117233	0.0954945	0.0050028	0.00714778	0.0180784	0.0205823	0.00437671	0.00548365	0.00707368	0.00532361	0.0187079	0.0529749	0.00605348
id1901_pos	Pentadecanoylcarnitine	0.0335498	0.0126728	0.0230152	0.0204536	0.0284467	0.00745153	0.035008	0.0173523	0.0128302	0.0286171	0.00749538	0.0129858	0.0385593	0.0279606	0.00661587	0.0192492	0.0670744	0.0193896	0.199094	0.0129973	0.0432254	0.0211767	0.00503996	0.0183774	0.0205987	0.337029	0.0790662	0.129821	0.016721	0.0307986	0.0110854	0.0179196	0.0380265	0.0489511	1.13975	0.37554	0.00956653	0.0610014	0.0512623	0.0202617	0.0236693	0.00519676	0.00818886	0.0486393	0.0607778	0.244212	0.0136392	0.0361547
id1946_pos	Nutriacholic acid	0.200927	0.170632	2.62169	0.780392	0.28539	0.596866	0.33263	0.393598	0.228323	0.924507	0.189496	0.204609	0.313079	0.183942	0.109646	0.187885	0.167296	0.361945	0.487061	0.0274705	0.440397	0.735991	0.0664151	0.245547	0.195751	0.362204	0.438485	0.31976	0.086889	0.399475	0.138374	0.271451	0.280406	0.270355	0.209408	0.203171	0.164683	0.161859	0.264694	0.814763	0.978897	0.0276237	0.230371	0.30533	0.219212	0.17337	0.146919	0.209157
id1999_pos	9,12-Hexadecadienoylcarnitine	0.202506	0.00541098	0.0140868	0.0061587	0.0335786	0.152579	0.00525933	0.221721	0.0950772	0.014758	0.192118	0.00371966	0.0082729	0.0512536	0.401806	0.0385982	0.19846	0.0053711	0.0417784	0.181982	0.00723421	0.0106347	0.0168545	0.0301693	0.00307853	0.0142576	0.00521429	0.00790765	0.0432453	0.00458003	0.161834	0.00450277	0.00432823	0.00566619	0.032608	0.0388147	0.00274267	0.124475	0.00534161	0.0106323	0.0121341	0.0635729	0.281081	0.00416332	0.0150696	0.0238284	0.184083	0.00368971
id2019_pos	trans-Hexadec-2-enoyl carnitine	0.375921	0.0204274	0.0509101	0.0142656	0.0558106	0.312975	0.0182968	0.33752	0.155582	0.0149738	0.305156	0.00876307	0.00847192	0.10528	0.837747	0.124796	0.31466	0.0119868	0.330185	0.304774	0.0187641	0.0114622	0.171426	0.0552071	0.00511413	0.324672	0.0115892	0.0202588	0.132433	0.0169059	0.506798	0.0139207	0.0133315	0.0124391	2.30399	0.369917	0.00257469	0.30999	0.0311805	0.0106228	0.0126322	0.0974894	0.656307	0.0137638	0.0127955	0.23658	0.538178	0.00397017
id2034_pos	L-Palmitoylcarnitine	1.04678	0.0676349	0.178739	0.0248225	0.141628	0.240065	0.0984645	0.620723	0.496646	0.0116553	0.719369	0.0462557	0.0468629	0.15216	0.557404	0.232069	0.757865	0.0694913	0.476064	0.377065	0.0964728	0.00917497	0.343264	0.122804	0.0562399	0.847776	0.0226543	0.0684397	0.294472	0.0548308	0.743122	0.0615206	0.101309	0.166354	1.48336	0.858561	0.0114131	0.372835	0.0367047	0.00850113	0.0171068	0.135766	0.703773	0.0462459	0.0731907	1.28301	0.59994	0.0119111
id2046_pos	7-Ketocholesterol	0.0123406	0.0195727	0.00472724	0.00491537	0.00528959	0.0189083	0.0119988	0.0106941	0.0160349	0.0160954	0.00425855	0.0161218	0.00910328	0.0101281	0.00947473	0.0265599	0.00548185	0.00813585	0.0152407	0.0298702	0.0118566	0.0119059	0.686532	0.0159902	0.0253786	0.00624673	0.0432164	0.00891343	0.00649029	0.0107577	0.0105747	0.00882979	0.0169973	0.0195476	0.00797465	0.00906279	0.0190206	0.019309	0.0164241	0.0114435	0.0134462	0.0192124	0.00615611	0.00877775	0.0781988	0.0993142	0.00649402	0.00819551
id2092_pos	3-Oxocholic acid	0.0230832	0.00221288	0.0176103	0.0111175	0.00329488	0.0424937	0.00355763	0.0258383	0.00400161	0.00986309	0.0129241	0.00237619	0.00345827	0.00183653	0.00144902	0.0419601	0.0537455	0.00366686	0.112263	0.00168483	0.00488234	0.00763516	0.00107392	0.0100599	0.00209875	0.00408238	0.00349887	0.00345283	0.0245359	0.0031387	0.00406119	0.00385704	0.00298677	0.0025975	0.00245934	0.00314094	0.00160727	0.002045	0.00300996	0.00731149	0.00834783	0.00184383	0.0587636	0.00306028	0.00228903	0.00450157	0.00364813	0.00273804
id2165_pos	Stigmasterol	0.0336903	0.0336302	0.024555	0.012414	0.0246137	0.0521186	0.0249717	0.0301508	0.133988	0.072193	0.0186161	0.0553426	0.0253685	0.0216216	0.0102855	0.0141155	0.0105873	0.033184	0.0396621	0.0304143	0.0358301	0.128922	0.0783991	0.0201417	0.0144241	0.0284879	0.0248534	0.0249514	0.0111934	0.0218378	0.0100346	0.0541321	0.0211386	0.0184629	0.0187408	0.0152763	0.0115882	0.0146036	0.0212182	0.0515858	0.0589364	0.0126198	0.0164743	0.0209567	0.0424676	0.020707	0.00946646	0.0188603
id2261_pos	Linoleyl carnitine	0.030437	0.0029436	0.00833531	0.00242822	0.00458244	0.0483043	0.00475587	0.0396483	0.0148786	0.0142132	0.0295682	0.00327129	0.00498759	0.00332867	0.100366	0.0266756	0.0293471	0.0051195	0.00738828	0.0298032	0.00690373	0.010272	0.00990184	0.00599222	0.0028984	0.00562724	0.00488489	0.00485786	0.0249803	0.0043114	0.0270529	0.00414136	0.00425108	0.00353585	0.0175467	0.00399362	0.00226	0.0178215	0.00408672	0.0101183	0.0113584	0.00794327	0.0648023	0.0041661	0.00317106	0.00316618	0.0246789	0.00370077
id2277_pos	Oleoylcarnitine	2.10611	0.00820365	0.249003	0.0336976	0.00394984	1.29539	0.00424405	1.56982	1.06477	0.0768602	1.11398	0.00587319	0.00407376	0.299804	2.5967	0.384746	1.17733	0.00914594	0.0957908	1.22663	0.00604139	0.00896312	0.473043	0.222928	0.00602582	0.0418594	0.0040616	0.00797248	0.713365	0.00368875	1.23555	0.0068555	0.0109632	0.0214431	0.200609	0.0471564	0.00190203	0.727963	0.00623424	0.00868855	0.176038	0.374927	1.86584	0.00348241	0.00834357	0.0575682	1.44224	0.00383162
id2299_pos	Stearoylcarnitine	0.104004	0.0581073	0.0784003	0.0263497	0.0381186	0.0944634	0.0524293	0.0471929	0.39567	0.0110131	0.0681713	0.0339091	0.0114227	0.0319271	0.0671307	0.105382	0.117911	0.039337	0.0681653	0.104875	0.0172329	0.008672	0.043665	0.177128	0.0558182	0.0495553	0.0174925	0.052968	0.104572	0.0079922	0.060857	0.0763938	0.0980798	0.153397	0.0965421	0.0729941	0.0255928	0.0652131	0.00811096	0.00784352	0.00891097	0.0181463	0.0866119	0.0548091	0.066048	0.156628	0.0569309	0.0104852
id2325_pos	N-Oleoyl phenylalanine	0.156818	0.00287927	0.173076	0.0178167	0.0100883	0.0656434	0.00477982	0.0569527	0.0560333	0.0134594	0.237052	0.00321377	0.0047115	0.0226054	0.238637	0.0235501	0.154189	0.00484414	0.0109211	0.61291	0.00647909	0.00994828	0.0717969	0.0101694	0.00289769	0.00533381	0.0045589	0.0047972	0.0431057	0.00409254	0.0395848	0.00396961	0.00395215	0.0034218	0.00337284	0.00279163	0.00218295	0.0666566	0.00398464	0.00935428	0.0110106	0.636596	0.0559418	0.00396395	0.00290997	0.00312238	0.0588704	0.00342027
id2403_pos	LysoPE(0:0/15:0)	0.00339489	0.00394345	0.0199338	0.100027	0.00616752	0.00409268	0.00643118	0.00775972	0.0762245	0.0186175	0.00315093	0.00437408	0.0064679	0.00330711	0.00260956	0.044035	0.00665811	0.00688808	0.00983889	0.00297441	0.00861096	0.0135574	0.0019132	0.00511155	0.00375114	0.00716435	0.00619929	0.00627317	0.00395088	0.00568967	0.00248509	0.00557667	0.00648534	0.00456486	0.00449282	0.00369181	0.00295773	0.00382437	0.00526263	0.0134265	0.0145814	0.00327595	0.00412881	0.005391	0.00397417	0.00430956	0.00247915	0.00478609
id2439_pos	N-Oleoyl tyrosine	0.0201611	0.00290601	0.0557262	0.00833212	0.00463076	0.0298262	0.00456198	0.00566899	0.0143326	0.0138729	0.0912316	0.00321344	0.00470955	0.0046173	0.1277	0.00319747	0.0188164	0.0050223	0.00729419	0.0858439	0.00667428	0.010211	0.00364203	0.00353685	0.00460235	0.00539301	0.00476365	0.00469261	0.00711177	0.00425838	0.0184447	0.00391292	0.00407361	0.00339835	0.0033587	0.0028032	0.00222976	0.00769913	0.00389297	0.0100362	0.0110886	0.0996381	0.0188908	0.00384839	0.00291233	0.00309304	0.0171029	0.00356097
id2753_pos	LysoPC(16:0/0:0)	0.122116	2.94142	1.04577	1.07616	2.51609	0.773133	1.16943	0.199669	3.27566	0.131857	3.9033	2.83391	2.12307	3.7275	2.84133	1.97396	0.0293831	0.997613	20.9297	5.13859	3.31573	0.101124	2.02605	0.0150262	1.20355	11.4268	1.41917	0.30248	0.125967	2.84396	0.506439	1.69788	3.5462	2.3055	1.25712	0.0695566	0.303024	0.52246	3.64602	0.0400166	0.0850081	1.15776	0.436638	1.61361	0.750083	3.93102	0.169876	0.0184135
id2865_pos	Taurocholic acid	0.0191842	1.16815	0.497267	0.242652	1.46488	0.266871	1.67911	0.0615487	0.129163	0.094318	0.0321147	0.8488	1.68076	0.656698	0.0290853	0.0605041	0.0167147	2.98463	0.552335	0.17071	1.55525	0.0831841	0.00957125	2.99891	0.134109	0.977032	0.718439	1.67339	0.0148937	1.52464	0.0256238	2.68616	3.63707	3.0964	2.36736	1.76247	0.307409	0.258823	3.14726	0.0884286	0.292463	0.0285556	0.0263957	0.95521	0.424576	1.75231	0.021311	1.31751
id3188_pos	Bilirubin	0.0218028	0.00311503	0.00228767	0.00248868	0.00490466	0.0300094	0.00506016	0.00955142	0.106334	0.0146364	0.0247031	0.00337773	0.00516356	0.00261428	0.0429004	0.380117	0.0249683	0.00522324	0.00778044	0.136817	0.00699607	0.0107189	0.00155405	0.00399431	0.00294208	0.00572922	0.00518221	0.00501627	0.127968	0.00448285	0.0019461	0.00431231	0.00436819	0.00356522	0.0037	0.00302181	0.00234193	0.0030569	0.00429716	0.0102316	0.0120624	0.0135796	0.003369	0.00422683	0.00311202	0.00336901	0.0019204	0.00385586
id39_pos	gamma-Butyrolactone	1.39782	0.0279349	0.193518	6.51697	0.817253	3.40726	0.0668861	0.0397037	1.82725	0.187988	1.06422	0.0281898	0.0296054	0.143845	0.011605	2.28163	0.334863	0.039379	0.0690284	0.0605936	0.0508514	0.0962754	1.63233	0.101762	0.0227311	0.0538896	0.0381246	0.0383326	2.73301	0.0348579	1.70721	0.0366322	0.0286821	0.0573888	0.0244223	0.0246759	0.0185675	0.0395864	0.0353897	0.97892	0.935084	0.013904	1.93197	0.0259416	0.0227232	0.0382358	1.60286	0.0265808
id48_pos	D-Lactic acid	0.107669	0.0276079	0.0094646	0.07727	0.0269657	0.0342865	0.0238302	0.120643	0.0540727	0.228563	0.0225693	0.0636825	0.0813146	0.0459091	0.0335605	0.0538666	0.0310557	0.099176	0.0550342	0.0251593	0.131166	0.0594749	0.0287877	0.0455387	0.0275322	0.0397467	0.0594831	0.0499368	0.0245584	0.0469911	0.0239569	0.0391401	0.0359033	0.023911	0.0474225	0.0193262	0.0468648	0.142922	0.0154114	0.114623	0.0903186	0.0770591	0.0373507	0.0376578	0.024109	0.0094089	0.0211926	0.0306309
id91_pos	Succinic anhydride	0.332439	0.00242489	0.00167803	1.34968	0.00376324	0.282053	0.00389836	0.0230844	0.844552	0.0170184	0.15814	0.00262208	0.00392686	0.119512	0.0599354	0.55402	0.47782	0.00407176	0.00610547	0.0673622	0.00561748	0.0083195	0.295228	0.0544872	0.0069543	0.0044568	0.00389299	0.00374522	0.458639	0.00341362	0.00518679	0.00331968	0.0032238	0.00279204	0.00280991	0.00227943	0.00253691	0.00448739	0.00325446	0.00815322	0.00928095	0.00203079	0.112235	0.0031966	0.0025765	0.106208	0.00385185	0.00398248
id128_pos	Uracil	0.0915912	0.0140999	0.0424215	0.0586054	0.0336053	0.0192258	0.0175578	0.0473412	0.054357	0.0215502	0.0276189	0.00643278	0.0047548	0.0141945	0.0155625	0.11402	0.0487202	0.0156684	0.0585966	0.0380749	0.0142055	0.00972912	0.0336782	0.0417651	0.0429471	0.0320767	0.0256487	0.0340905	0.0875718	0.0368019	0.0616398	0.022092	0.0134985	0.0224294	0.0120811	0.0206248	0.022818	0.0154359	0.0393407	0.0931403	0.0169105	0.0148198	0.0904577	0.0110941	0.0195231	0.0114275	0.0351865	0.0233789
id143_pos	Indole	0.449008	0.592143	0.310186	0.364002	0.325994	0.437368	0.433103	0.772187	0.456018	0.0751089	0.292103	0.198841	0.762708	0.276493	0.383781	0.36489	0.332491	0.496782	0.354795	0.43526	0.346442	0.110884	0.150994	0.567668	0.602079	0.727047	0.548781	0.674193	0.334021	0.678235	0.470138	0.68074	0.613982	0.546651	0.399662	0.492519	0.312865	0.41752	0.653799	0.250359	0.196961	0.41108	0.424004	0.638713	0.33371	0.328633	0.314443	0.360064
id151_pos	L-Homoserine	0.349236	0.610766	0.433064	0.228096	0.248192	0.180742	0.24292	0.650306	0.182995	0.116203	0.237789	0.286167	0.403215	0.202391	0.822366	0.245548	0.667811	0.268285	0.133371	0.176335	0.213953	0.313641	0.127247	0.580591	0.671446	0.155236	0.264223	0.538185	1.11239	0.236736	0.226984	0.263126	0.344451	0.476641	0.21122	0.444438	0.555231	0.204407	0.423238	0.436073	0.258412	0.293668	0.294683	0.299449	0.270881	0.200694	0.216268	0.430975
id163_pos	Benzoic acid	0.121168	0.140893	0.168962	0.0136849	0.0379416	0.0132584	0.0472543	0.0179244	0.111502	0.105696	0.0284598	0.0285615	0.0711861	0.0409101	0.0885128	0.0252705	0.147838	0.0404246	0.0259259	0.107056	0.0261401	0.0411896	0.01242	0.0422817	0.378025	0.0147905	0.0405167	0.13947	0.184671	0.0840504	0.0174389	0.0463625	0.0559698	0.0797941	0.0394293	0.106317	0.0972719	0.0781355	0.093808	0.103007	0.0456347	0.131165	0.0545953	0.0375726	0.0383631	0.0993015	0.0199449	0.0685025
id180_pos	Thymine	0.0733757	0.00293966	0.174241	0.0173677	0.00560336	0.0597461	0.004938	0.0080385	0.0255527	0.0142852	0.131136	0.00337754	0.00491474	0.0239342	0.113473	0.0500127	0.118422	0.00517957	0.0143084	0.0309314	0.00680918	0.0106691	0.13694	0.00945657	0.0415947	0.00557504	0.00470217	0.0048231	0.13566	0.00417313	0.220531	0.00423736	0.0040866	0.00349232	0.00356644	0.00294309	0.00226647	0.0423455	0.00404849	0.0615917	0.0416658	0.0168548	0.0500627	0.00413417	0.00311639	0.0057776	0.186457	0.00356583
id191_pos	Pyroglutamic acid	0.216794	0.0654844	1.49039	1.12143	0.123003	3.97445	0.0282974	0.998088	0.222581	0.231036	0.676939	0.0445898	0.0809685	0.0807977	0.127257	3.4474	0.625709	0.0549183	1.37574	0.726993	0.0581867	0.0228304	0.132045	1.70453	0.380975	0.0481841	0.0562085	0.0570201	0.55902	0.0469785	0.233144	0.0516012	0.063469	0.145378	0.0364069	0.0412277	0.035103	0.0162199	0.0226888	0.629199	0.102619	0.0205879	0.31925	0.105327	0.0205038	0.034766	0.238819	0.0486001
id201_pos	L-Leucine	6.73268	4.28379	11.7502	5.41209	1.75316	6.81814	0.999208	3.09787	4.57381	0.209459	4.23126	1.01982	1.43516	1.81324	11.4262	8.37201	8.96418	0.791829	0.79616	2.86347	0.507464	0.74357	6.69423	3.43699	19.7784	0.441351	1.49521	4.71504	9.81858	1.18436	7.97433	1.33351	1.88083	3.90881	1.16953	3.25891	4.31132	2.87815	2.19126	6.23895	1.05967	6.32998	4.60149	2.13013	1.67705	3.55344	6.91632	2.63587
id203_pos	L-Asparagine	0.0141725	0.108406	0.046032	0.0184184	0.033907	0.0168278	0.0569221	0.176898	0.0353069	0.0592875	0.0526245	0.0199225	0.0899306	0.0127265	0.264721	0.0214559	0.00854574	0.0451925	0.0759699	0.023319	0.0349889	0.0420808	0.011996	0.150367	0.214867	0.0277937	0.0420699	0.113245	0.0984624	0.0380331	0.0173771	0.0494391	0.0748715	0.0360985	0.0427543	0.0544755	0.0247736	0.0451587	0.0732284	0.0515295	0.0462116	0.128174	0.0168025	0.0620243	0.0244642	0.0166569	0.0226863	0.0603396
id207_pos	Deoxyribose	0.00924506	0.00937144	0.0257647	0.0126788	0.0161543	0.019106	0.0192378	0.0444608	0.0136291	0.0421306	0.0839166	0.0115541	0.0180306	0.0105286	0.0186647	0.0109818	0.00842792	0.0200454	0.027925	0.0396408	0.02274	0.028317	0.00697625	0.0161135	0.0101089	0.0247293	0.0152064	0.0153925	0.073674	0.0147582	0.0114144	0.0200592	0.0173722	0.0149402	0.0226439	0.0110834	0.00734564	0.0117807	0.0196331	0.0356159	0.0467968	0.0121689	0.0351553	0.0173287	0.00995601	0.0167548	0.00970717	0.0167027
id210_pos	Adenine	0.314101	0.00403631	0.0196328	0.00417313	0.00750223	0.0280735	0.00614317	0.0348173	0.00937304	0.0103254	0.0530614	0.00356007	0.00653353	0.0114416	0.0148919	0.0235539	0.29201	0.00727098	0.00562058	0.00746283	0.00517495	0.00773267	0.0299797	0.0298842	0.00860323	0.00413254	0.00368856	0.0057623	0.164156	0.00693044	0.0249091	0.0103353	0.010542	0.00262383	0.00563147	0.0047324	0.00204967	0.0105218	0.0111464	0.119529	0.0145174	0.0177381	0.0564464	0.00440271	0.00224922	0.0223348	0.0220485	0.00268779
id211_pos	N-Acetylarylamine	0.359917	0.282206	0.361559	0.0274643	0.114542	0.0356845	0.0975018	0.0305747	0.291927	0.0696127	0.0666574	0.0822966	0.103934	0.0987897	0.213718	0.0297922	0.394586	0.090281	0.0466516	0.294141	0.0543553	0.0852749	0.0046218	0.0878923	0.980533	0.0603384	0.0734538	0.323833	0.430603	0.0628364	0.0477485	0.129531	0.170537	0.233724	0.0648586	0.285194	0.243218	0.204424	0.183987	0.219792	0.0546655	0.262248	0.115548	0.105315	0.0789695	0.260109	0.0391751	0.156865
id216_pos	Trigonelline	2.65317	2.24589	0.234592	0.519032	1.15437	0.0509515	3.42614	0.177798	0.120698	0.0574491	0.639362	3.78902	0.72149	3.05074	0.14876	0.246039	1.59408	0.907347	0.165897	0.2686	1.20398	1.92386	0.805123	0.827668	0.0400432	1.3853	2.34329	1.2329	0.348082	0.667811	1.32648	1.44616	1.31041	0.945974	1.08468	0.928071	3.40072	0.134326	0.360682	1.18157	1.3211	0.0857543	1.50715	2.52459	1.71365	0.341851	1.28058	3.85278
id247_pos	3-Hexenedioic acid	1.20126	0.865404	0.174548	0.321985	0.52544	0.196277	1.61818	1.08903	0.237948	0.20864	0.545762	1.79887	0.30448	1.41488	0.0866029	0.481979	0.62306	0.445588	0.264319	0.294667	0.784445	0.926271	0.361098	0.440131	0.0418008	0.856894	1.19828	0.795578	0.262148	0.319784	0.488665	0.8371	0.480932	0.623501	0.498658	0.393908	1.88328	0.748017	0.144647	0.592948	0.630234	0.409489	0.65485	1.33125	0.982882	0.260214	0.476453	1.77406
id250_pos	N-Butyrylglycine	0.261761	0.0668935	0.106329	0.0172647	0.0481285	0.124155	0.0598428	0.207998	0.317486	0.720571	0.0978225	0.0555059	0.055448	0.0582513	0.0557974	0.118106	0.132594	0.0571859	0.232522	0.413723	0.0783805	0.0176016	0.0150578	0.0637658	0.0221169	0.0349874	0.010668	0.0594928	0.343362	0.0360071	0.0210479	0.0523034	0.0286575	0.0291845	0.0355401	0.0272657	0.0482965	0.400643	0.0074172	0.106765	0.0200064	0.361356	0.130852	0.0353906	0.00573037	0.0363654	0.0179552	0.0535142
id277_pos	Dopamine	0.0795126	0.0847586	0.0840069	0.0151291	0.0537798	0.0181105	0.00750607	0.0156036	0.0837983	0.0209444	0.0251918	0.00513952	0.0594089	0.0352187	0.0632963	0.0182393	0.0863266	0.0122645	0.026033	0.0751668	0.0106504	0.0164288	0.0299412	0.034729	0.207733	0.00863637	0.0362262	0.069894	0.0888267	0.0144041	0.0150737	0.0530314	0.0624493	0.0322912	0.0332834	0.0560089	0.0658435	0.0685377	0.118537	0.0150868	0.0180415	0.108734	0.037081	0.0377248	0.0416171	0.0712164	0.0105649	0.0415308
id282_pos	L-Histidine	0.0444016	0.461195	0.34624	0.530267	0.429228	0.24242	0.253688	0.166147	0.161346	0.0462796	0.108456	0.231974	0.368031	0.138935	0.202778	0.0998464	0.207798	0.320267	0.214944	0.0981958	0.229281	0.289889	0.239251	0.238344	0.608336	0.142175	0.216708	0.270904	0.154219	0.201541	0.463778	0.168686	0.191793	0.369858	0.133053	0.285151	0.30511	0.0535079	0.234814	0.161752	0.317217	0.155718	0.336132	0.228401	0.100698	0.246582	0.386368	0.302959
id320_pos	Methionine sulfoxide	0.211969	0.0551008	0.116083	0.0599316	0.0219873	0.0425841	0.0570135	0.239562	0.0682004	0.0610331	0.127724	0.00834039	0.0325747	0.0495639	0.141245	0.101528	0.179644	0.0397122	0.0213955	0.0766207	0.0157497	0.0719482	0.252371	0.096412	0.0861321	0.0354779	0.0355085	0.103373	0.0994347	0.0205565	0.151	0.050941	0.0449711	0.0452472	0.0183183	0.0510972	0.058339	0.156655	0.0539267	0.217616	0.160913	0.159575	0.105122	0.038453	0.0383888	0.0658195	0.123195	0.0522133
id322_pos	7-Methylguanine	0.00581189	0.0142565	0.0465943	0.00293259	0.183699	0.00403263	0.0525374	0.00864074	0.0050636	0.0167436	0.00288733	0.0531428	0.206353	0.0407861	0.00610604	0.00321639	0.00369652	0.144612	0.0166626	0.00475671	0.27321	0.0200054	0.00299205	0.127996	0.011548	0.297769	0.0311959	0.0399437	0.00440262	0.18816	0.00514314	0.109977	0.193335	0.186869	0.437201	0.366876	0.0112506	0.0104939	0.114195	0.018205	0.048289	0.00650607	0.00996292	0.0287806	0.0115964	0.019622	0.00324089	0.0471066
id326_pos	Uric acid	0.0114198	0.149257	0.12	0.305385	0.730111	0.00589466	1.16316	0.195534	0.0151509	0.0134489	0.0781084	0.600617	1.65002	0.482316	0.00609522	0.0331428	0.00195596	1.906	0.0473009	0.0217449	1.92476	0.852662	0.00136617	1.02201	0.239779	1.52627	0.117635	1.507	0.0236219	1.1268	0.0183183	1.57206	1.88735	0.88457	1.41201	1.37606	0.0765713	0.311482	3.51956	0.836957	0.612885	0.0769856	0.0162902	0.449346	0.0579951	1.05258	0.0204134	0.289565
id336_pos	Glycylproline	0.0368725	0.0422954	0.040712	0.0606113	0.0465108	0.0248262	0.072451	0.19072	0.0558076	0.0238967	0.089663	0.0268084	0.0935439	0.0277475	0.02345	0.0391584	0.0275322	0.0589802	0.0127528	0.0283765	0.0501953	0.0177688	0.0374706	0.0415173	0.0184217	0.00950054	0.0919607	0.0879046	0.046767	0.0808046	0.0450857	0.0577421	0.107459	0.080029	0.0346412	0.0631123	0.0145715	0.345826	0.117117	0.0293076	0.0193838	0.0729752	0.028336	0.0739273	0.0356188	0.0533677	0.0408096	0.0494156
id342_pos	N-Acetylisoleucine	0.0213448	0.0101887	0.0283129	0.01352	0.0148433	0.0329108	0.0154825	0.018985	0.0102032	0.0437358	0.019823	0.0104434	0.0157109	0.0079538	0.00889214	0.0267412	0.0160232	0.0167968	0.0249306	0.017406	0.0224412	0.0334965	0.0100141	0.0124885	0.00928715	0.017732	0.0165286	0.0157795	0.0145428	0.0142381	0.0174818	0.0144218	0.0137819	0.011544	0.0113782	0.00960647	0.00738084	0.00941692	0.0132553	0.0317274	0.0479139	0.00778423	0.0367819	0.0136447	0.0101728	0.0106588	0.0123497	0.0116433
id344_pos	L-Theanine	0.0498151	0.00317763	0.0380551	0.043283	0.00383131	0.0793469	0.0038239	0.0343374	0.0464779	0.0322382	0.0691749	0.00346139	0.00400135	0.00511513	0.0212721	0.0367588	0.0659177	0.00413174	0.0372755	0.082632	0.0054386	0.00863055	0.0782807	0.0184144	0.00977455	0.00458728	0.0039576	0.00704355	0.0245875	0.0052179	0.0603728	0.00348345	0.00336447	0.00288521	0.00285465	0.00677953	0.00571545	0.0269678	0.0056429	0.0606419	0.0192559	0.0199565	0.0707696	0.00535436	0.00434596	0.00261924	0.0401498	0.003726
id411_pos	4-Aminohippuric acid	0.00521675	0.00642906	0.0630791	0.0193568	0.0226684	0.0446879	0.011858	0.104521	0.126162	0.046055	0.0496255	0.00853945	0.0133992	0.00768742	0.0574258	0.228016	0.0555263	0.0101949	0.140613	0.107764	0.0182803	0.0212783	0.00367984	0.102773	0.00880729	0.0120918	0.00955356	0.0119715	0.149716	0.0114193	0.00377177	0.0085254	0.00818417	0.0106295	0.00919218	0.00777452	0.00852168	0.00587922	0.0116994	0.0202602	0.0235188	0.00485341	0.0408291	0.0087459	0.00618704	0.00858757	0.00373961	0.00968905
id437_pos	Alanylleucine	0.0200589	0.00570114	0.0135932	0.0213298	0.00906722	0.0725495	0.00902376	0.0113297	0.340624	0.0267779	0.0497416	0.00632305	0.00938593	0.00479576	0.0592786	0.153938	0.027822	0.00988709	0.0140886	0.0607891	0.0129185	0.0197268	0.0683775	0.00811979	0.0111982	0.0107815	0.00902764	0.00914167	0.0117378	0.00826129	0.015894	0.00790189	0.00778573	0.00689795	0.00671032	0.00551353	0.00425471	0.0143136	0.00788976	0.0190649	0.0217753	0.00498337	0.00865239	0.00778223	0.00573742	0.00912756	0.0173152	0.00667885
id466_pos	L-Kynurenine	0.00440273	0.00504797	0.0367542	0.00413029	0.0102713	0.00546202	0.0083744	0.0100309	0.0363204	0.0236142	0.0111935	0.00561185	0.0082216	0.00440713	0.00502976	0.0696358	0.026554	0.00894898	0.0125534	0.061491	0.011509	0.0179416	0.00240088	0.020657	0.00859902	0.00939689	0.00796616	0.00803636	0.0549392	0.00740162	0.00325967	0.00718958	0.00722001	0.00599113	0.00578628	0.00478589	0.00510828	0.00478351	0.00689175	0.0173866	0.0198879	0.0042099	0.00531539	0.00713861	0.00518638	0.00558663	0.00306972	0.00626225
id472_pos	Jasmonic acid	0.0230011	0.0151076	0.015543	0.0159297	0.031443	0.0302326	0.0368138	0.039962	0.0220053	0.1167	0.0194028	0.0243925	0.0333474	0.0197844	0.0139422	0.0165222	0.0169638	0.0221888	0.0590055	0.0125229	0.0331972	0.0754506	0.302457	0.0326448	0.0121334	0.0388759	0.0420695	0.0325407	0.0184206	0.0338409	0.0281314	0.0397991	0.0264475	0.0219303	0.0301871	0.0229666	0.0196392	0.0302173	0.023174	0.038833	0.0998481	0.0186561	0.0240416	0.0247858	0.0233399	0.0251657	0.0166898	0.0307742
id483_pos	Dihydrojasmonic acid	0.0714047	0.0144005	0.0338193	0.0511737	0.0352997	0.0308059	0.0283934	0.0352429	0.0150398	0.0839309	0.0672416	0.0207448	0.0279524	0.0366098	0.0417037	0.0541973	0.0418493	0.0603254	0.0517115	0.0278669	0.0347825	0.044179	0.631035	0.024254	0.023178	0.0394366	0.0251171	0.0337581	0.00987288	0.0314724	0.157347	0.0178998	0.0285865	0.0232206	0.0265844	0.020683	0.0148502	0.0193741	0.0310129	0.0734182	0.0844184	0.0449563	0.0155296	0.0319418	0.0242461	0.0368436	0.0628308	0.0241308
id493_pos	Tridecanoic acid	0.090199	0.00375266	0.0564054	0.0165579	0.00597903	0.389069	0.006119	0.109363	0.269159	0.0324066	0.118503	0.00417614	0.00624674	0.00974126	0.200243	0.125802	0.0390472	0.00675907	0.00981312	0.772524	0.00861921	0.0134651	0.0279945	0.0631878	0.00358813	0.00714531	0.00600978	0.00611848	0.139154	0.00546339	0.0379772	0.00519222	0.00519117	0.00439471	0.00446539	0.00363655	0.00293333	0.00976917	0.00521786	0.0129302	0.014366	0.981928	0.0430144	0.00548189	0.00390591	0.00431077	0.0264914	0.00470543
id497_pos	Threonylproline	0.212108	0.0082667	0.0531752	0.280405	0.031623	0.138225	0.00749864	0.0847359	0.193319	0.0115467	0.0591272	0.00377432	0.0277516	0.0036208	0.0694305	0.108972	0.426546	0.0179645	0.00632944	0.0821895	0.00576931	0.00875927	0.105227	0.0816274	0.00313638	0.0183791	0.0253335	0.0401167	0.278159	0.0323536	0.0667099	0.0264666	0.0293419	0.040963	0.013222	0.0459807	0.00483663	0.0196267	0.0703573	0.150939	0.00963928	0.00451571	0.0559049	0.0122829	0.00257791	0.0412099	0.0756145	0.0248068
id510_pos	Pantothenic acid	0.390651	0.0168829	0.210704	0.17444	0.0345081	0.0735566	0.0183736	0.0302095	0.11175	0.0524572	0.186576	0.0122503	0.0210002	0.0361669	0.0416822	0.130357	0.32219	0.0236494	0.0685976	0.114975	0.0256138	0.0386229	0.0820328	0.0274782	0.0375432	0.0206674	0.0184157	0.0333312	0.194303	0.0203958	0.313505	0.0411243	0.0310984	0.0283083	0.0216824	0.0226751	0.00846811	0.0367871	0.0264322	0.0379626	0.0854332	0.0142794	0.0297293	0.0152516	0.0134977	0.107985	0.317858	0.0139099
id541_pos	Porphobilinogen	0.0423028	0.0740664	1.23837	0.174469	0.0865548	1.90768	0.0730789	0.279859	1.15534	0.159527	0.173931	0.0504593	0.0584973	0.0375232	0.45688	2.46824	0.971249	0.0686991	0.657614	1.58399	0.163487	0.0936058	0.0144959	0.754751	0.149147	0.0493491	0.0992981	0.0569645	2.17599	0.0819801	0.0179114	0.0799486	0.0848173	0.161519	0.0666629	0.0739425	0.0521632	0.0389392	0.0465969	0.0888001	0.100478	0.0281878	0.104957	0.0603382	0.0767419	0.0553817	0.0186343	0.0532305
id561_pos	11-Hydroxy-9-tridecenoic acid	0.00218684	0.00266194	0.00189386	0.00207832	0.00412302	0.00272739	0.0044057	0.00522995	0.00246839	0.0122639	0.115915	0.00290967	0.00416617	0.00790883	0.0144387	0.00235163	0.00177921	0.00450699	0.00664087	0.00202673	0.00606647	0.00903279	0.0173068	0.00338838	0.00255449	0.00470769	0.00417923	0.00421231	0.0018631	0.00374433	0.0119023	0.00369862	0.00365571	0.00300308	0.00305183	0.00252846	0.00198163	0.00248499	0.0035816	0.00868321	0.0100658	0.0407689	0.00273633	0.0035837	0.00274984	0.00286545	0.0047948	0.0031046
id563_pos	Butenylcarnitine	0.017635	0.00304369	0.01999	0.00250317	0.00485272	0.0103035	0.00483525	0.011512	0.0215489	0.0137572	0.0209436	0.0033223	0.00514281	0.00392521	0.00730306	0.0211192	0.0457513	0.00525096	0.00771092	0.0282216	0.00680606	0.0102915	0.00554262	0.00816832	0.00575528	0.00556782	0.00509517	0.00487589	0.032702	0.00443467	0.00191529	0.00435073	0.00425664	0.00362272	0.00358764	0.00294355	0.00236729	0.0256868	0.00416834	0.00992478	0.0116422	0.0141068	0.0148864	0.00417543	0.00318231	0.00321908	0.00257637	0.00363824
id571_pos	Suberylglycine	0.0197893	0.0332832	0.013432	0.0444933	0.038817	0.043423	0.05153	0.0269986	0.0310972	0.0431908	0.0222348	0.0256488	0.0661692	0.0195871	0.00620429	0.0261567	0.014079	0.0305049	0.0338235	0.0251318	0.0344759	0.0328834	0.0143332	0.0562463	0.00907719	0.0455996	0.0357341	0.0294418	0.0298561	0.0551926	0.0227864	0.018322	0.0398237	0.0435065	0.0378116	0.0488398	0.0350353	0.0107372	0.0488061	0.0631949	0.084625	0.00773768	0.0101811	0.0445786	0.0204467	0.0463948	0.0445234	0.0286157
id572_pos	Butyrylcarnitine	0.185435	0.00744131	0.0269188	0.00362302	0.0716424	0.0200104	0.0584735	0.264507	0.0700731	0.0213995	0.191632	0.0213094	0.103069	0.0166344	0.0326758	0.0539514	0.155161	0.0444084	0.0905221	0.0759497	0.0748689	0.015609	0.00773398	0.0722761	0.00433711	0.0818098	0.0196673	0.0497406	0.00335546	0.0397065	0.00285134	0.0919315	0.117523	0.113657	0.11383	0.0601544	0.0033472	0.00443364	0.033354	0.0150763	0.017216	0.0660669	0.0104878	0.024849	0.0147866	0.0440469	0.00321467	0.0145386
id574_pos	Threonylleucine	0.00593518	0.00421195	0.0276571	0.0234174	0.00672665	0.0909382	0.0212807	0.0201286	0.604436	0.0200503	0.045679	0.00472799	0.00690215	0.00641946	0.098727	0.301782	0.0187862	0.00742578	0.0220297	0.176147	0.00979018	0.0147626	0.0937935	0.0199551	0.0502085	0.00791142	0.00703891	0.00690783	0.0100464	0.00613427	0.0279616	0.00615558	0.00584054	0.00673334	0.0049984	0.0051701	0.0032367	0.0158635	0.00602303	0.0145102	0.0166477	0.00805147	0.00443998	0.00582949	0.0045251	0.00472177	0.031259	0.00520264
id606_pos	Cytidine	0.0116698	0.286395	0.0838944	0.0292993	0.312101	0.035608	1.04927	0.0616643	0.0835894	0.0489311	0.0104081	0.687812	0.121851	0.135178	0.040626	0.0141231	0.0418577	0.658647	0.0271489	0.113498	0.642487	0.259581	0.0066004	0.240125	0.0165949	0.294271	0.36874	0.310703	0.104594	0.167538	0.00677054	0.309134	0.231741	0.167422	0.108406	0.0838371	0.133987	0.0239685	0.0724695	0.0793559	0.161409	0.0089781	0.0117435	0.144406	0.119891	0.0392126	0.00680909	0.190046
id610_pos	Uridine	0.00895151	0.351662	0.0233501	0.0525958	0.1421	0.0993531	0.252493	0.0211654	0.401377	0.101221	0.0140817	0.306033	0.280231	0.280332	0.248322	0.0318052	0.0933393	0.289858	0.0125244	0.27737	0.335914	0.14997	0.0037738	0.314568	0.0203671	0.321987	0.434781	0.497248	0.260642	0.47213	0.00526221	0.361877	0.408526	0.330943	0.305872	0.202032	0.237436	0.0231077	0.0901992	0.105341	0.0190737	0.0132269	0.0451152	0.272275	0.166374	0.210428	0.00303661	0.39876
id621_pos	Methionyl-Proline	0.0195179	0.00589364	0.0295833	0.0547802	0.0145955	0.012538	0.0355261	0.0119005	0.10673	0.0283807	0.0113275	0.00648448	0.00971694	0.00493348	0.0166807	0.0798339	0.0169176	0.0103113	0.0152311	0.0241964	0.0220917	0.0207012	0.00287792	0.0105506	0.00575202	0.0108506	0.0149618	0.0203354	0.0124051	0.00858148	0.00605367	0.00839513	0.00807231	0.00690902	0.00692681	0.00573892	0.00443917	0.0069062	0.0492766	0.0199947	0.0228324	0.00489377	0.00659697	0.00799519	0.00620621	0.00789306	0.0044802	0.00713547
id625_pos	MG(10:0/0:0/0:0)	0.00427892	0.00500021	0.00359575	0.00408413	0.00771439	0.00525141	0.0079758	0.0100176	0.00472164	0.0234186	0.113239	0.00542737	0.00813175	0.00542384	0.018548	0.00445836	0.00348388	0.00862004	0.0126608	0.00402512	0.011506	0.0172286	0.0193871	0.00649777	0.00474232	0.00944309	0.0079541	0.00818224	0.00358039	0.00725195	0.013507	0.0071872	0.006913	0.00589107	0.00588603	0.00485628	0.00373963	0.00452638	0.006733	0.016941	0.0190216	0.0458728	0.00538244	0.0067265	0.00527369	0.0054503	0.00633645	0.00604488
id632_pos	Malonylcarnitine	0.022295	0.0160307	0.21966	0.0225521	0.051648	0.274623	0.0565624	0.0933494	0.349451	0.265549	0.0509959	0.0227483	0.0977881	0.0167537	0.117296	0.250512	0.145762	0.0334758	0.391647	0.415331	0.0733805	0.0301496	0.0275612	0.102313	0.0296207	0.0475382	0.0427404	0.0866636	0.452858	0.0674867	0.0349587	0.0358195	0.0434986	0.0478155	0.0519825	0.0346902	0.0221206	0.0271502	0.0366149	0.260348	0.12829	0.0298109	0.0714568	0.0345636	0.0100441	0.0457558	0.085389	0.0350821
id633_pos	3-Hydroxybutyrylcarnitine	0.0184075	0.0212888	0.529993	0.0170954	0.033225	0.393461	0.0346093	0.0422793	0.847444	0.151634	0.0298003	0.0236724	0.0348411	0.0180362	0.246188	0.658787	0.336813	0.0364629	0.220263	1.05327	0.0491947	0.074777	0.0101993	0.0957751	0.0316363	0.0390742	0.0340925	0.033804	0.92172	0.0298945	0.0138198	0.0301357	0.0286493	0.0244769	0.0249964	0.0215165	0.0158852	0.0205806	0.0292689	0.108944	0.0825995	0.0177845	0.0472355	0.0289755	0.0225635	0.023335	0.0131171	0.0252072
id666_pos	Palmitic amide	0.375763	0.318156	0.195156	0.275122	0.236616	0.243335	0.221457	0.362528	0.498012	0.320801	0.227718	0.179441	0.287944	0.109444	0.106228	0.313656	0.168371	0.189917	0.358575	0.361881	0.384621	0.370416	0.19365	0.286989	0.155493	0.215939	0.226579	0.265325	0.356981	0.434725	0.155632	0.441294	0.502893	0.230242	0.23354	0.218764	0.286174	0.194398	0.519049	0.175563	0.353604	0.251985	0.174885	0.26667	0.302609	0.540755	0.238994	0.275237
id672_pos	Palmitic acid	0.00347501	0.00408577	0.0029355	0.00326895	0.00637515	0.0041753	0.00654826	0.0187323	0.00363628	0.0193134	0.0616816	0.00449239	0.00660874	0.0268006	0.0685217	0.0037094	0.00274535	0.0069513	0.0102342	0.00600383	0.00914578	0.0138188	0.0520761	0.00513617	0.00373864	0.00731416	0.00656055	0.00667966	0.00293167	0.0057759	0.0381322	0.0056221	0.00550373	0.00479775	0.00466773	0.00392045	0.00303097	0.00381102	0.0055446	0.0135848	0.015172	0.0123732	0.0358855	0.00543282	0.00415767	0.00436576	0.0373101	0.00475827
id747_pos	9Z-Heptadecenoic acid	0.0066876	0.00285196	0.0161107	0.00991151	0.0151067	0.0130959	0.0130829	0.0168773	0.00381934	0.0484828	0.0144405	0.0101787	0.00999471	0.00728071	0.00250687	0.0231193	0.0671863	0.0123824	0.0354515	0.00493923	0.0167563	0.0100288	0.0146356	0.0179077	0.00746335	0.0254866	0.0128913	0.0215596	0.0183447	0.0111142	0.0105508	0.0114819	0.00574782	0.0100509	0.00716629	0.0095835	0.00225549	0.034019	0.0099414	0.0208567	0.042514	0.0075433	0.142889	0.0100638	0.00744909	0.00833686	0.00437348	0.0108247
id753_pos	Octadecylamine	0.00796185	0.00326132	0.0100282	0.0033043	0.00501945	0.187805	0.00520942	0.113397	0.0658388	0.0155687	0.128207	0.00358326	0.00546324	0.0151206	0.178118	0.0734642	0.00678913	0.00560773	0.00835794	0.212255	0.00756212	0.0112516	0.0353927	0.0264563	0.00317481	0.00616389	0.00535075	0.00532113	0.0957186	0.00472257	0.0655343	0.00453631	0.00465649	0.00387305	0.00377099	0.00318613	0.00247552	0.0275524	0.00447646	0.0110833	0.0124416	0.0185382	0.0478375	0.00456341	0.00347348	0.00346813	0.0546591	0.00405371
id756_pos	Estrone	0.0048822	0.104076	0.0445259	0.0614254	0.257023	0.00598612	0.0401523	0.0110049	0.0054311	0.0265502	0.00467246	0.0345935	0.489253	0.031658	0.00371108	0.0054055	0.00384442	0.111497	0.285788	0.0120794	0.173274	0.0214527	0.00286733	0.0338773	0.0500248	0.155762	0.0465951	0.184118	0.00425154	0.0654148	0.00364099	0.116269	0.0628943	0.14675	0.199178	0.64251	0.0481083	0.209218	0.15497	0.0244152	0.0219639	0.0047308	0.00605074	0.177228	0.10271	0.379635	0.00348588	0.135068
id766_pos	16-Hydroxy hexadecanoic acid	0.00622191	0.00425417	0.00319078	0.00354499	0.00656411	0.00636305	0.00684701	0.00850015	0.00392685	0.0197187	0.00345541	0.0048032	0.0068494	0.00364432	0.00298467	0.00393118	0.00280762	0.00748506	0.0108856	0.109513	0.00990187	0.0149796	0.00206638	0.00548077	0.00410173	0.00775456	0.00704655	0.00713696	0.0030792	0.00623021	0.00264831	0.0061319	0.00598652	0.00519495	0.00515647	0.00417334	0.00319598	0.00411466	0.005829	0.0146671	0.0162873	0.00362733	0.00458491	0.00592058	0.00440113	0.00461707	0.00259561	0.00511253
id784_pos	Glutarylcarnitine	0.0371924	0.029675	6.03804	0.0958248	0.0534199	3.23244	0.110439	0.256284	9.03195	1.35511	0.12193	0.0880506	0.0701786	0.0347776	2.91679	6.07632	3.44528	0.0782393	1.31643	11.3723	0.16963	0.0569252	0.0361142	0.820096	0.116588	0.155238	0.0321703	0.119614	9.49634	0.147139	0.0137235	0.162816	0.0992385	0.103879	0.162542	0.109283	0.0314291	0.0596192	0.0588218	0.661331	0.0889285	0.0378311	0.622437	0.0945523	0.0242297	0.194909	0.0551741	0.0545326
id808_pos	alpha-Linolenic acid	0.985709	0.0114552	2.92402	0.432282	0.0274486	1.2468	0.0197483	1.29481	0.459659	0.164605	8.01865	0.0253416	0.028652	0.853561	2.13417	0.0513107	2.86805	0.0230446	0.0631821	2.60215	0.0389385	0.0407812	0.30736	0.0537621	0.028947	0.0445781	0.0187778	0.0217818	0.294334	0.0163312	1.78325	0.0256057	0.034856	0.0191997	0.017359	0.0212457	0.0132005	0.737581	0.0215505	0.0465585	0.639171	4.82506	1.76648	0.0181997	0.0159416	0.0256456	1.9499	0.0162906
id816_pos	Linoleamide	0.220718	0.12344	0.0578324	0.0820681	0.0686898	0.103973	0.0266621	0.138322	0.210552	0.0257317	0.115091	0.0284247	0.139411	0.0397341	0.0438127	0.186254	0.12063	0.0149689	0.0439154	0.0888704	0.0949752	0.0363461	0.0534571	0.0765922	0.0192119	0.0238336	0.0924246	0.0501705	0.0915422	0.0625363	0.0507915	0.0376932	0.103777	0.0401809	0.0353421	0.0299796	0.0560964	0.0697532	0.139231	0.0111699	0.0301499	0.0836445	0.0428968	0.0365531	0.0412329	0.227357	0.0821209	0.048775
id889_pos	O-Adipoylcarnitine	0.00615216	0.0190377	0.0561686	0.0483143	0.0616035	0.00736047	0.113995	0.0137988	0.00668094	0.0330264	0.00562899	0.0442444	0.13983	0.0302147	0.00459847	0.00647711	0.00472094	0.116383	0.0179125	0.00572089	0.187755	0.0248149	0.00331903	0.0899913	0.0066791	0.0130824	0.0282581	0.0722359	0.00507871	0.788341	0.00447266	0.112331	0.0390123	0.0629639	0.869616	0.345425	0.00940416	0.00652945	0.0549877	0.0235409	0.0268225	0.00583594	0.00743255	0.0130328	0.00924382	0.869201	0.00433502	0.0298844
id890_pos	3-Methylglutarylcarnitine	0.0101725	0.0118625	0.0123897	0.00958855	0.018777	0.012281	0.0191261	0.0230043	0.01095	0.0553299	0.00954327	0.013082	0.0193037	0.0102722	0.00785024	0.010886	0.00798977	0.0208089	0.029919	0.009287	0.0263736	0.0413239	0.0056364	0.0151322	0.011367	0.022009	0.0183674	0.018681	0.0083846	0.493346	0.00763721	0.049494	0.016235	0.0138012	0.0138137	0.109547	0.00877859	0.0117665	0.0160418	0.0391875	0.0457914	0.00965136	0.012294	0.0160127	0.0120705	0.0955422	0.00702969	0.0139381
id921_pos	Dihydroandrosterone	0.00987525	0.00775393	0.00717385	0.00588296	0.0065856	0.0124781	0.0199684	0.0168031	0.0350752	0.0341241	0.01271	0.0119243	0.0112496	0.00371205	0.0113177	0.00560794	0.00284518	0.0146849	0.0108626	0.0502394	0.0124201	0.0149491	0.013494	0.00550862	0.00582567	0.00786226	0.00697165	0.00688656	0.00311011	0.00602415	0.00883067	0.00602832	0.00579768	0.00517905	0.00525698	0.00428516	0.0031975	0.00408865	0.00595193	0.0144704	0.0165323	0.0106146	0.00946197	0.00587859	0.00431829	0.00459507	0.00464986	0.00516098
id925_pos	N-Acetylmuramate	0.056807	0.00646281	0.00447304	0.0310095	0.0100298	0.0256304	0.0103899	0.0128671	0.0059695	0.031121	0.0258488	0.00698836	0.0104659	0.00597542	0.00436861	0.0518799	0.0351252	0.0108521	0.019029	0.00510396	0.0149717	0.0221731	0.0237685	0.0319355	0.00608471	0.0118783	0.0103756	0.00999968	0.037187	0.00909799	0.0378506	0.00917138	0.00859208	0.00744134	0.00748898	0.00616042	0.00474349	0.041576	0.00890757	0.0222789	0.0247356	0.00541247	0.0181008	0.00851958	0.00686688	0.0161341	0.0365161	0.0073622
id969_pos	1-Methylguanosine	0.00325086	0.0154045	0.0482253	0.00306309	0.196303	0.00404518	0.0488491	0.00742888	0.00359002	0.0174887	0.00301582	0.0381835	0.196791	0.0281201	0.00258583	0.00418141	0.00251716	0.158867	0.00953058	0.00309261	0.217866	0.0134042	0.00180491	0.13897	0.0145194	0.273405	0.0254426	0.0294436	0.00279045	0.131634	0.00241411	0.116109	0.189485	0.193311	0.451452	0.294957	0.0122264	0.00358035	0.105695	0.0129352	0.014729	0.00311785	0.00397962	0.0414106	0.0151257	0.0161778	0.00231961	0.046072
id971_pos	Palmitoleoyl Ethanolamide	0.00306821	0.00347639	0.00257432	0.00290321	0.00546844	0.0037202	0.00568308	0.00685505	0.00327781	0.016215	0.00378554	0.00390711	0.00580023	0.00301643	0.00232408	0.00317233	0.00265796	0.00608675	0.00877993	0.00713521	0.00791656	0.0124324	0.0751962	0.00452563	0.00333846	0.00681013	0.00589672	0.00566514	0.00259399	0.00521505	0.00355962	0.00490078	0.00494557	0.00408655	0.00416165	0.00340111	0.00276458	0.00441655	0.00479383	0.0117146	0.0136563	0.030956	0.00376094	0.0046903	0.003588	0.0038067	0.00423882	0.00435927
id994_pos	Ricinoleic acid	0.11796	0.0148643	0.659619	0.0282282	0.0271315	0.254265	0.0189986	0.0440344	0.0545991	0.0542591	0.179105	0.0186198	0.0214022	0.0393216	0.088578	0.0430501	1.34959	0.0360527	0.0388627	0.164594	0.0272193	0.045342	0.131293	0.062655	0.0178727	0.0250899	0.0247987	0.0414366	0.277733	0.0201333	0.150085	0.0277831	0.014561	0.025722	0.0174028	0.0150647	0.01238	5.79571	0.0232344	0.0383877	0.0585653	0.251112	0.2234	0.0313158	0.0159657	0.0449956	0.242481	0.0269801
id998_pos	Nonadecanoic acid	0.0133528	0.0155266	0.0115773	0.0126507	0.0246956	0.0164357	0.0322021	0.0312028	0.0143408	0.0732582	0.0127787	0.0169862	0.0305472	0.0135629	0.0105463	0.0189015	0.0509894	0.0274216	0.0398119	0.0128174	0.0362853	0.0546279	0.00750533	0.0220739	0.0153852	0.0292629	0.0253022	0.0252474	0.0115157	0.0221888	0.00995554	0.0400462	0.0284141	0.0181998	0.0185405	0.0152952	0.0119006	0.0149345	0.0262586	0.053175	0.0593977	0.0132048	0.144434	0.0222401	0.0163218	0.0174888	0.00956392	0.0477916
id1002_pos	Palmitoylethanolamide	0.657613	1.00392	0.473861	0.253237	0.956847	0.234884	0.792692	0.151774	0.0478551	0.0456363	0.0816152	1.06813	0.246868	0.81402	0.0425342	0.0533197	0.54176	0.536283	0.410352	0.090336	0.418519	0.116255	0.0194231	0.928674	0.022268	0.441861	1.34029	0.380081	0.776614	0.533324	0.0679913	0.439611	1.00697	1.25805	1.11661	1.12291	0.377563	0.596618	0.0835846	0.0201483	0.237576	0.0541915	0.0975927	1.25291	0.54521	0.700602	0.0703086	0.498753
id1008_pos	9-cis-Retinoic acid	0.0125866	0.00609356	0.0164936	0.0343436	0.00696914	0.0189921	0.00734563	0.0090308	0.00917124	0.0219198	0.0103171	0.00522954	0.00753826	0.00553972	0.0102024	0.0425208	0.0258895	0.00765338	0.0116787	0.00467186	0.0106133	0.0165051	0.0110839	0.00596176	0.00760959	0.00850502	0.00738009	0.00734217	0.0128457	0.00651626	0.0184337	0.00625927	0.00660114	0.00534408	0.00510851	0.00435507	0.00342053	0.0043668	0.00629182	0.0152929	0.0171671	0.0124023	0.00477482	0.00615527	0.00910732	0.0105456	0.0207195	0.00559336
id1046_pos	Arachidonic acid	1.05084	0.390603	1.95377	0.692951	0.950697	2.19035	0.16488	3.26421	1.85386	0.25517	5.19083	0.146565	0.194966	1.39639	2.84846	0.203945	2.70978	0.376473	0.739897	2.93554	0.288415	0.0908899	0.618944	0.973222	3.36766	0.331948	1.58572	0.963918	0.385726	0.46024	3.6776	0.653301	0.821095	0.715288	0.693239	0.389519	0.686937	1.5755	0.40179	0.0312085	1.44111	4.78886	1.76559	0.635068	3.46093	1.28502	3.15437	0.345794
id1091_pos	Glutamyltyrosine	0.00580901	0.00659761	0.00476615	0.00547908	0.0173369	0.00695407	0.0107332	0.013496	0.00636905	0.0313438	0.00538905	0.00732529	0.0108761	0.00576674	0.00455299	0.00600889	0.00453613	0.0114769	0.0173592	0.00529444	0.0150188	0.023789	0.00311234	0.00851435	0.131676	0.0122237	0.0104829	0.010634	0.00480877	0.00942721	0.0042207	0.00955745	0.00938685	0.00779534	0.00777193	0.00643424	0.00511248	0.00626501	0.00915808	0.0235094	0.0257893	0.00559957	0.00711116	0.00896786	0.00672061	0.00716811	0.00412409	0.00780204
id1122_pos	9(S)-HPODE	0.00540846	0.00635058	0.0046946	0.00510602	0.011455	0.0140527	0.0103754	0.0126131	0.00584476	0.0302304	0.00563929	0.00701863	0.010636	0.00534384	0.00434278	0.00739645	0.00430501	0.0110881	0.016038	0.00500723	0.0147693	0.0219735	0.01032	0.0085087	0.0060654	0.0131643	0.0218802	0.010117	0.00447882	0.00914184	0.00403496	0.0107922	0.0142338	0.00991365	0.00737793	0.00620856	0.00489843	0.141328	0.00868329	0.0212478	0.0239521	0.00524891	0.00688595	0.00875669	0.00845653	0.00887728	0.00402023	0.00771304
id1123_pos	13-HPODE(1-)	0.0187647	0.0128736	0.0147945	0.0119646	0.0208162	0.0237797	0.0209672	0.0248711	0.0146094	0.063532	0.0695949	0.018739	0.0207766	0.0108471	0.0138378	0.0115501	0.0123212	0.0230601	0.0345093	0.0145963	0.0284009	0.0539739	0.264231	0.0172254	0.0163658	0.0335305	0.306749	0.0234239	0.0133732	0.0232488	0.0264519	0.0215508	0.0255806	0.0226898	0.0148529	0.0143224	0.00983741	0.155107	0.0175634	0.0430122	0.0729257	0.0599587	0.0215177	0.0220365	0.0139985	0.0139066	0.0233702	0.0257735
id1138_pos	9-Decenoylcarnitine	0.349453	0.00358228	0.0121675	0.0208478	0.0189635	0.254627	0.00571029	0.691588	0.214919	0.042797	0.598799	0.00401669	0.0428243	0.0499733	0.437275	0.243651	0.282981	0.0173511	0.0778774	0.644819	0.0317138	0.0124509	0.014047	0.12693	0.0230724	0.0399552	0.00557501	0.0100367	0.0309014	0.00634874	0.0901205	0.0190991	0.00696662	0.020783	0.0509661	0.0419889	0.00265442	0.112606	0.075368	0.0119714	0.0169791	0.27724	0.24264	0.00557771	0.00725413	0.0808511	0.141176	0.00425079
id1152_pos	Progesterone	0.00383431	0.155957	0.0861904	0.0942907	0.128797	0.00465498	0.0559715	0.00906489	0.012004	0.0209111	0.00374623	0.0629197	0.400282	0.0591946	0.00306202	0.00417247	0.00317315	0.275022	0.137708	0.00831496	0.395834	0.0328095	0.00223824	0.252259	0.0275036	0.168554	0.0897203	0.250575	0.00338911	0.193031	0.00454581	0.515823	0.187998	0.306827	0.288741	0.414302	0.0506963	0.0392885	0.176629	0.0312827	0.0805436	0.00464913	0.00481952	0.124589	0.362405	0.389472	0.00281624	0.128214
id1188_pos	Pregnanolone	0.169896	0.0216382	0.167351	0.101954	0.0451996	0.415169	0.0172713	0.0941789	0.299517	0.0255027	0.100268	0.0802769	0.0580958	0.0786598	0.110267	0.0946592	0.0553459	0.017462	0.0261973	0.364596	0.00690313	0.0109257	0.0225805	0.0440301	0.0162694	0.0054174	0.00849386	0.0104777	0.350592	0.00424121	0.0562396	0.00408722	0.0137232	0.00346952	0.00342123	0.0182887	0.038322	0.075639	0.133125	0.00997813	0.0113702	0.108501	0.422371	0.0369462	0.026621	0.0199353	0.0464632	0.0159426
id1194_pos	16(R)-HETE	0.15228	0.130396	0.392889	0.125782	0.230998	0.0586334	0.23093	0.109804	0.186245	0.0679211	0.289876	0.146618	0.0209068	0.1871	0.221035	0.036538	0.347653	0.090482	0.0428021	0.343512	0.158475	0.0572013	0.516923	0.156341	0.353941	0.0440469	0.0920033	0.196914	0.0236421	0.0312659	0.705445	0.0463944	0.0492942	0.0655207	0.0401333	0.142299	0.428132	0.229802	0.0325646	0.040164	0.105328	0.603132	0.124291	0.0989163	0.690673	0.560148	0.751331	0.143321
id1258_pos	N,N-Dimethylsphingosine	0.0613129	0.744996	0.236023	0.325141	0.443317	0.0966759	1.16532	0.0385219	0.0370883	0.0258507	0.0396938	0.616992	0.299499	0.478604	0.0235577	0.16297	0.0467033	0.316076	0.463913	0.150359	0.645445	0.0448848	0.0059848	0.310695	0.021659	0.764875	0.114673	0.0576083	0.069547	0.724759	0.0585144	0.216571	0.195744	0.19765	1.18739	2.27517	0.619538	0.217339	0.0858562	0.0186429	0.0532977	0.0210195	0.0245902	0.298231	0.212616	0.706713	0.0597618	0.268412
id1325_pos	Adrenic acid	0.069611	0.0125196	0.026812	0.0230183	0.0760782	0.0344446	0.01744	0.0356933	0.0259006	0.0439817	0.498411	0.0377997	0.00965466	0.30866	0.668625	0.0556166	0.232252	0.0409179	0.0174309	0.153276	0.013284	0.0716888	0.253942	0.0436636	0.0537371	0.0422876	0.0628059	0.0429653	0.00886307	0.0493764	0.945725	0.0274377	0.0586265	0.0358525	0.0778899	0.0181348	0.0188924	0.0495696	0.0206235	0.0460136	0.203842	0.0747175	0.688972	0.0307251	0.0978587	0.0274038	0.740189	0.00700906
id1348_pos	Tetrahydrodeoxycorticosterone	0.149006	0.0132697	0.0179587	0.0104577	0.0337515	0.0569839	0.0203489	0.0247163	0.0145167	0.059811	0.109074	0.0254015	0.0205545	0.0930286	0.182673	0.0115565	0.0192754	0.0220157	0.0318714	0.0668646	0.0289989	0.0437853	0.0369055	0.029311	0.0121486	0.0233291	0.0205755	0.0207995	0.0207705	0.0183798	0.116038	0.0182054	0.0175388	0.0148896	0.0153716	0.0417128	0.0110782	0.0536532	0.0226323	0.0427773	0.0488025	0.0448732	0.254423	0.0178111	0.013077	0.0374814	0.168768	0.0148855
id1401_pos	Docosanamide	0.0603122	0.45927	0.184732	0.182763	0.424956	0.124557	0.0857283	0.0320158	0.0484989	0.0762279	0.0699275	0.202716	0.553972	0.0827926	0.0920274	0.193974	0.0686207	0.19164	0.204853	0.0325805	0.956546	0.181752	0.00793912	0.0891009	0.0580459	0.0335205	0.0365145	0.712315	0.0434567	0.510731	0.131921	0.272985	0.119022	0.156222	0.124846	0.0781443	0.0718548	0.0330268	0.112501	0.0544183	0.0907855	0.0250376	0.364485	0.147759	0.0758104	0.109566	0.108026	0.318403
id1420_pos	D-Maltose	0.261534	0.0779168	0.0429274	0.0652436	0.111131	0.41152	0.0797948	2.52741	0.397826	0.55222	1.56094	0.0311447	0.112903	0.0651494	0.272523	0.595058	0.0916954	0.117752	0.118426	0.225195	0.44745	0.122316	0.0559521	0.239265	0.0457772	0.190364	0.08578	0.101027	0.0871032	0.292591	0.042747	0.231738	0.143467	0.42902	0.403876	0.0870511	0.0645359	2.31694	0.0786459	1.08528	0.0962563	0.969867	0.24127	0.320287	0.0805179	0.0793945	0.0505282	0.0396168
id1452_pos	3-hydroxyundecanoyl carnitine	0.0055274	0.00639005	0.00467101	0.00531232	0.0098503	0.00651359	0.0106215	0.0123939	0.00584047	0.0289487	0.00530454	0.0072129	0.0103133	0.00539967	0.00425103	0.00587983	0.00432966	0.0110204	0.0162592	0.00512731	0.0150542	0.0221849	0.0798957	0.00808255	0.00611318	0.0117859	0.0103772	0.0104334	0.0047026	0.00911968	0.0039364	0.00918524	0.00881083	0.00759651	0.00735828	0.00617168	0.00483349	0.0061156	0.00856937	0.0221187	0.0244682	0.00535647	0.00682185	0.0087596	0.00686402	0.00704019	0.00386659	0.00780553
id1656_pos	Leukotriene B4 dimethylamide	0.00240494	0.00277922	0.00191755	0.00226979	0.00425553	0.00295249	0.00432845	0.00528518	0.00246615	0.0125903	0.00224916	0.00299785	0.00442871	0.00235986	0.00183638	0.0025474	0.00181728	0.00470172	0.00687898	0.00218849	0.00645632	0.00946843	0.00132553	0.00350766	0.00262454	0.00508419	0.00446059	0.00442478	0.00200034	0.00392788	0.00170998	0.00401526	0.00391061	0.00320288	0.00317245	0.00276665	0.00211739	0.00260925	0.00377848	0.0091558	0.0103688	0.00223612	0.00291081	0.00367019	0.0027968	0.0030057	0.0016839	0.00330677
id1715_pos	3, 5-Tetradecadiencarnitine	0.928891	0.00365704	0.00262344	0.0180505	0.0108816	0.411	0.00574669	1.12147	0.260917	0.0354861	0.939858	0.00399999	0.00590205	0.235054	1.21855	0.0760611	0.641697	0.00655072	0.0314748	0.84674	0.0080679	0.012774	0.0579774	0.103505	0.00353494	0.0180336	0.00596749	0.00588312	0.0360593	0.00546476	0.682389	0.00500983	0.00496441	0.00416172	0.0894411	0.0215087	0.00279453	0.201015	0.00491072	0.0122186	0.0651641	0.343189	0.914541	0.00507025	0.00397659	0.00914058	0.791866	0.0043524
id1772_pos	Tetradecanoylcarnitine	0.557167	0.00756954	0.170659	0.0277817	0.0215481	0.167137	0.0120595	0.499909	0.326519	0.0479346	0.517603	0.00810033	0.0115442	0.131485	0.624829	0.284423	0.519319	0.0120899	0.347375	0.553332	0.0167904	0.0261667	0.265748	0.109353	0.008633	0.181	0.0116941	0.0116418	0.256255	0.0162251	0.529926	0.00997011	0.0173328	0.00846409	0.135627	0.200394	0.00548965	0.378432	0.00983435	0.0244716	0.113337	0.250833	0.480715	0.0128843	0.0144396	0.118086	0.502135	0.0106509
id1817_pos	Lithocholic acid	0.105592	0.00782808	0.0337349	0.00656656	0.0126239	0.0948104	0.0128947	0.0391415	0.0452701	0.0390056	0.144072	0.00872796	0.0135729	0.00694441	0.0281269	0.0521022	0.0173212	0.0138613	0.0206889	0.123055	0.0182379	0.0285792	0.0129306	0.0412957	0.00770456	0.0145592	0.0127971	0.0128443	0.00574854	0.011396	0.0302711	0.011456	0.0107757	0.00920601	0.0217209	0.0103148	0.00599056	0.0474258	0.0110291	0.0270897	0.0307962	0.132729	0.00893618	0.0108588	0.0081987	0.00888216	0.00471338	0.00952607
id1919_pos	3-Hydroxytetradecanoyl carnitine	0.00466542	0.00528145	0.0038289	0.0043373	0.00845087	0.00534923	0.00857631	0.0104196	0.00483663	0.0246859	0.00426428	0.00576986	0.00867034	0.00444031	0.00343886	0.00486261	0.00360868	0.00916376	0.0131221	0.00428846	0.0122219	0.0177612	0.00250107	0.00673773	0.00495903	0.00969656	0.00817961	0.00844347	0.00394061	0.00747142	0.0033936	0.00756714	0.007194	0.00605374	0.00622329	0.00514057	0.00400658	0.00495811	0.00704665	0.0180527	0.0208064	0.00430076	0.00549437	0.0071132	0.00558634	0.00579553	0.00323753	0.00667194
id2470_pos	Glycoursodeoxycholic acid	0.00734918	0.040786	0.0137278	0.00995979	0.126134	0.253381	0.348294	0.0717861	0.127328	0.0404055	0.0519403	0.0212097	0.794278	0.0269258	0.0739661	0.0149164	0.00922528	0.21189	0.0210465	0.26844	0.0357799	0.0286161	0.00592193	0.122493	0.0205481	0.0694709	0.0217787	0.0135729	0.00609728	0.0122013	0.0102178	0.107044	0.110367	0.0329297	0.0715986	0.315618	0.0248496	0.248534	0.628265	0.0277458	0.0312805	0.135463	0.00881166	0.0123089	0.00865158	0.0892057	0.0311587	0.02974
id2573_pos	Glycocholic acid	0.0103041	0.564917	0.218052	0.0673382	1.01543	0.436177	2.11831	0.252119	1.65744	0.0582784	0.166835	0.247198	7.9909	0.312139	0.094846	0.0431094	0.011274	2.03955	0.0438304	0.615908	0.657167	0.0377675	0.016473	1.22603	0.266512	1.0531	0.134743	0.0804899	0.027341	0.165197	0.00855272	1.52028	2.40862	0.605909	1.29991	2.83822	0.0625989	0.510065	8.44334	0.176296	0.0423861	0.103568	0.0136419	0.113066	0.0609007	2.09805	0.0107266	0.792862
id2776_pos	Taurochenodesoxycholic acid	0.0230303	0.0560173	0.0903333	0.0569045	0.198128	0.480276	0.970589	0.0708337	0.289639	0.12806	0.0348579	0.184752	3.0596	0.0743299	0.0459751	0.0427202	0.0183642	1.0083	0.0695305	0.159653	0.331432	0.0951869	0.0135403	0.535457	0.0755528	0.215152	0.211851	0.0867519	0.0197612	0.439582	0.0360187	0.798027	1.03667	0.444671	0.412134	1.49049	0.0466756	0.180967	2.53714	0.0910751	0.103939	0.0890886	0.0491202	0.21036	0.127544	0.588925	0.0582925	0.661364
id2991_pos	Cer(d18:1/16:0)	3.27606	4.14999	1.89191	5.95282	5.39668	3.34821	0.0527068	0.144001	1.43583	0.696279	1.72493	1.18301	4.86275	4.38519	0.385005	4.65091	1.27419	7.12085	0.0844732	1.26388	2.21376	0.118042	0.239818	0.84277	2.80907	0.0901101	2.54115	0.185577	2.32479	8.15449	3.7915	5.28004	2.22428	3.41399	5.25604	3.35198	2.95264	0.0792932	0.0444409	0.190517	0.128174	0.159208	1.24342	1.06024	1.0849	6.49042	4.0628	3.42287
id63_pos	Phenol	0.414314	0.394886	0.488363	0.215781	0.158028	0.146309	0.143523	0.0985874	0.312895	0.347614	0.168891	0.108118	0.16419	0.115335	0.368428	0.117955	0.472549	0.235157	0.218451	0.354319	0.0863035	0.373956	0.0714024	0.244039	1.17379	0.103975	0.122109	0.366675	0.534425	0.101618	0.187033	0.238282	0.1944	0.272051	0.0967907	0.291377	0.32299	0.251992	0.24643	0.290188	0.149434	0.329516	0.239317	0.138055	0.127747	0.328165	0.158703	0.19994
id64_pos	Methylpyrazine	0.109425	0.00860506	0.0189471	0.150021	0.0168287	0.0429553	0.01188	0.010769	0.00855248	0.024823	0.235842	0.00896562	0.0143089	0.00826808	0.0155532	0.00476772	0.112401	0.0108736	0.0421671	0.0108989	0.0140147	0.0176586	0.0451689	0.00670554	0.0195963	0.0094495	0.00840851	0.00857063	0.0102153	0.0123012	0.00523685	0.00706759	0.00712239	0.0108224	0.00623776	0.00597285	0.00682445	0.0051535	0.00705129	0.0279371	0.0197974	0.0044285	0.00799114	0.00711647	0.00545357	0.0198962	0.00314845	0.0157297
id107_pos	L-Serine	0.165503	0.634969	0.379142	0.0986679	0.431339	0.0623822	0.19021	0.251888	0.17318	0.046842	0.067218	0.221753	0.538337	0.164524	0.374958	0.132606	0.187832	0.383714	0.266507	0.18458	0.349872	0.579136	0.0671234	0.483638	0.515465	0.241217	0.296122	1.17983	0.347929	0.377854	0.11477	0.505288	0.594739	0.922371	0.31671	0.669985	0.212902	0.268854	0.404417	0.270754	0.156475	0.441101	0.122913	0.602643	0.249645	0.354892	0.0849653	0.463422
id140_pos	L-Proline	1.261	0.85517	3.18867	1.82933	0.0582027	0.176572	0.0721845	1.05102	0.765341	0.0777453	0.642419	0.250226	0.236679	0.232433	2.08493	0.698396	1.90376	0.188005	0.166616	0.451169	0.0660001	0.368027	0.555404	0.602687	2.30548	0.116518	0.245552	1.12944	2.73381	0.24716	0.539733	0.479302	0.445151	0.362307	0.159563	0.525005	0.600661	1.13848	0.370109	1.84787	0.409092	1.47548	1.17261	0.519085	0.601748	0.423342	0.532318	0.440214
id145_pos	L-Valine	1.43993	0.800785	1.87951	1.56772	3.12906	4.61301	0.320001	0.966363	1.24678	0.434707	1.86122	0.194177	1.65504	0.717547	1.63159	0.978436	1.22601	0.290342	0.709799	1.65679	0.146582	0.485353	2.33109	0.826306	2.14471	0.169009	0.318839	0.6553	2.13992	0.328084	2.29912	0.42807	0.520077	1.08	0.200037	0.686144	0.698357	0.825876	0.525277	2.02656	0.818199	0.952553	2.11827	0.478015	0.409549	0.881962	2.92824	0.594236
id155_pos	Acetophenone	0.237486	0.0293691	1.51637	5.51408	0.0991739	3.31595	0.0355806	1.73206	1.1694	0.264868	1.49894	0.0670806	0.0928528	0.0569514	1.87531	2.44757	0.195138	0.0941624	0.943508	0.0428517	0.13502	0.239171	2.33249	0.964281	0.0502436	0.124507	0.111294	0.104358	0.697921	0.0970412	3.92391	0.0868399	0.0868551	0.0740318	0.0782483	0.0669103	0.0532869	0.0546903	0.0769351	1.89234	1.63385	0.0224733	2.67856	0.0388675	0.0751903	0.0325804	3.49481	0.0920399
id199_pos	Creatine	0.681194	1.34043	0.250569	0.735038	5.50955	1.67503	0.287261	1.05849	1.76832	0.274067	0.779666	0.314946	1.8037	0.531136	0.964511	0.920611	0.277874	2.23124	0.0321278	0.74809	1.15179	1.09624	0.789784	1.96248	6.67993	0.725319	3.47522	1.09065	0.0034395	1.97311	0.703663	3.40727	3.05842	2.72824	1.23802	0.775955	1.48458	1.23791	0.569286	0.81921	0.761048	1.60303	0.159853	0.938746	1.19718	0.384687	0.696912	0.553358
id200_pos	L-Isoleucine	0.570888	0.00319886	1.41245	0.00879292	0.00491292	0.533023	0.00515021	0.00623073	1.23405	0.0143255	0.070712	0.0034153	0.132844	0.00261723	1.0252	0.532778	0.910981	0.00540573	0.00797605	0.97583	0.00759417	0.0109484	0.00249992	0.378808	2.23478	0.00593785	0.080555	0.00510409	1.63789	0.0900564	0.809172	0.1153	0.168351	0.38556	0.0795776	0.358706	0.541975	0.375705	0.186339	0.0109738	0.0121756	0.454267	0.00341781	0.171588	0.123499	0.0835724	0.795488	0.00380652
id267_pos	1-Methylhypoxanthine	0.00356434	0.0352405	0.00686436	0.00335862	0.279399	0.00426246	0.00960061	0.00801087	0.00398757	0.0193911	0.00335894	0.0150715	0.0364991	0.0109845	0.00277396	0.00378332	0.00274289	0.0445502	0.0100557	0.00643007	0.0148519	0.0145023	0.00192993	0.0857933	0.0126444	0.191921	0.0146627	0.0107792	0.00293578	0.0117892	0.0025547	0.0197528	0.0170562	0.0698255	0.0517633	0.0646699	0.00938702	0.00386358	0.00742168	0.0139591	0.0155916	0.00348218	0.00430013	0.0110793	0.00746642	0.0117242	0.00251406	0.0129036
id298_pos	DL-2-Aminooctanoic acid	0.107613	0.0135506	0.0297228	0.0109469	0.0208798	0.0139068	0.0281666	0.246733	0.0318086	0.0619292	0.0121748	0.0146936	0.0330919	0.0117116	0.00902049	0.111716	0.0870068	0.0447397	0.136101	0.0866493	0.0531018	0.046969	0.0291647	0.0706701	0.0129654	0.0343351	0.0612198	0.0569927	0.0514224	0.0346791	0.0663963	0.0400259	0.0355425	0.0156767	0.0395059	0.0170353	0.00997982	0.0982009	0.0260617	0.852417	0.0515797	0.118705	0.17037	0.0319419	0.0185023	0.0597694	0.0599349	0.0270478
id388_pos	Undecanoic acid	0.00291983	0.00334463	0.00242822	0.00273114	0.00533819	0.013826	0.00530534	0.0113102	0.00938154	0.0161815	0.0291616	0.00385393	0.00555928	0.00297524	0.0132254	0.00422881	0.00333047	0.00585823	0.00840283	0.0144706	0.00778288	0.0116514	0.00838075	0.0165549	0.00325572	0.00616405	0.00569884	0.00532684	0.00438078	0.00479304	0.00649896	0.00481246	0.00467947	0.0039792	0.00395566	0.00329007	0.002627	0.00321408	0.00464422	0.0112567	0.0126218	0.0556632	0.00368014	0.00452976	0.00346697	0.0036151	0.00554038	0.00422898
id394_pos	N6-Acetyl-L-lysine	0.0278452	0.0137798	0.0127003	0.0309089	0.0569642	0.0889021	0.0190255	0.0233043	0.154054	0.0203853	0.0578134	0.00480182	0.0205841	0.0111696	0.0501056	0.112464	0.180032	0.00731061	0.0109743	0.0654354	0.0131978	0.0153493	0.0676261	0.0258985	0.0220352	0.00811663	0.0105406	0.00916659	0.0286026	0.0061839	0.0339569	0.0181031	0.00914962	0.0135176	0.0087993	0.0153301	0.0132919	0.0320157	0.0135994	0.0677009	0.0187627	0.0140749	0.0284964	0.0147716	0.00646027	0.016106	0.0302431	0.00727913
id435_pos	N-Acetylaminooctanoic acid	0.00807941	0.00938941	0.00686019	0.00755653	0.0148987	0.00990745	0.0151787	0.0420781	0.00882702	0.0444534	0.0321517	0.0103038	0.0154104	0.00795708	0.00636615	0.0164134	0.00627445	0.0161358	0.0240945	0.00742701	0.0214212	0.0329169	0.00434618	0.0120437	0.00908168	0.0172959	0.0149116	0.0150569	0.0067788	0.0135811	0.00586648	0.0134357	0.0129029	0.0113255	0.0109572	0.00903891	0.00691861	0.00903866	0.0130123	0.031787	0.0357162	0.00772671	0.0328946	0.0126358	0.00942007	0.0101296	0.00571022	0.0112842
id505_pos	Serylleucine	0.0130152	0.00688765	0.0074411	0.00683186	0.010522	0.0242683	0.0111312	0.0138328	0.328115	0.0321258	0.0131571	0.00750806	0.0111475	0.00581886	0.0612749	0.204788	0.00817459	0.01146	0.0174869	0.0881776	0.0155306	0.0243826	0.0395101	0.0110339	0.0329085	0.012657	0.0109214	0.0109272	0.00748433	0.00966243	0.00645687	0.00979591	0.00962105	0.00805344	0.00796584	0.00655036	0.00524004	0.00660948	0.00918976	0.024096	0.0267877	0.00658448	0.00725723	0.00914003	0.00699176	0.00727373	0.00616968	0.00841759
id682_pos	Glucosamine 6-phosphate	0.0231534	0.0637218	0.01022	0.0648484	0.0872418	0.00552719	0.0353574	0.020583	0.0207399	0.0240356	0.00557507	0.0192492	0.0789429	0.0730017	0.00704222	0.0238068	0.034122	0.0430175	0.0130836	0.00756463	0.111729	0.069527	0.013933	0.0197341	0.00792418	0.0294522	0.0467234	0.0666725	0.0501441	0.0342481	0.0581048	0.0604469	0.0138101	0.120203	0.00841466	0.0441431	0.0781661	0.0049476	0.0243901	0.0735041	0.0785602	0.00852625	0.0185944	0.04386	0.0621847	0.0074132	0.0459682	0.0201571
id683_pos	Leucyl-Glutamine	0.0133794	0.00666119	0.00888413	0.0106511	0.0105697	0.0464046	0.0107683	0.0191071	0.180233	0.0313326	0.0130416	0.0073099	0.0109327	0.0055861	0.0178482	0.0881186	0.0193744	0.0115165	0.0164235	0.0389209	0.015197	0.0233524	0.019841	0.0199573	0.0148436	0.0125582	0.0105154	0.0106482	0.0190316	0.00962275	0.00682943	0.00928709	0.00915381	0.00803473	0.00781617	0.00641253	0.00490831	0.0120442	0.00918998	0.0222067	0.0253638	0.00540649	0.00717223	0.00906473	0.00668294	0.00718631	0.00495092	0.00791868
id765_pos	Estradiol	0.0093471	0.00348055	0.0349986	0.0221361	0.00524763	0.0601032	0.00552517	0.00987612	0.00446617	0.0160123	0.00282134	0.00366537	0.00582563	0.00291743	0.0113602	0.0345849	0.0105344	0.00592138	0.0084559	0.00268477	0.00810024	0.0121278	0.0184479	0.00454626	0.00583481	0.00643716	0.00555426	0.00547644	0.0266104	0.00481088	0.0079093	0.00494886	0.0048214	0.004136	0.00393791	0.00325775	0.00263095	0.00418187	0.00471628	0.0116009	0.0132808	0.00526176	0.0152564	0.00487319	0.00350634	0.003672	0.0077383	0.00407626
id883_pos	Estriol	0.0267319	0.0115084	0.0084402	0.00947248	0.0180196	0.0121485	0.018526	0.0224725	0.0107514	0.0548868	0.0096224	0.0126085	0.0188646	0.00973353	0.00769924	0.0106646	0.0111768	0.0193792	0.0293773	0.00936982	0.0266508	0.0402173	0.273279	0.0150594	0.011239	0.0212831	0.0185322	0.0184375	0.00828254	0.0166176	0.0100746	0.0164	0.0159419	0.0136131	0.0135456	0.0110371	0.00896728	0.0111044	0.0156063	0.0384496	0.0435484	0.00969952	0.0123353	0.0156523	0.0117772	0.0124735	0.011151	0.0137303
id960_pos	12,13-EpOME	0.00940778	0.00245284	0.0602119	0.00733734	0.00375439	0.0584561	0.00372113	0.0103991	0.0080796	0.0175537	0.155914	0.0110318	0.00389246	0.00798069	0.0622386	0.0103597	0.136286	0.007771	0.00587854	0.0387814	0.00851372	0.0082539	0.201941	0.00678	0.00223333	0.00969417	0.020402	0.00387233	0.0032372	0.0110446	0.0148527	0.00334413	0.00323092	0.00552346	0.0034553	0.00241085	0.00245438	0.0254215	0.00493117	0.00783578	0.00893726	1.49663	0.00563601	0.00861456	0.00240198	0.00250916	0.0297988	0.00403206
id1741_pos	cis-5-Tetradecenoylcarnitine	0.0073516	0.00839597	0.0152302	0.00693394	0.0131291	0.00885777	0.0138554	0.0166674	0.00768104	0.03873	0.00693462	0.009217	0.0136198	0.00712205	0.00566104	0.0154495	0.00566582	0.0146152	0.0212888	0.00660916	0.0199343	0.0293033	0.0203462	0.0107651	0.00811678	0.0157017	0.0136074	0.013444	0.00624382	0.0119495	0.00548149	0.0121586	0.011589	0.00991014	0.00969117	0.00826894	0.00629515	0.00823622	0.0115059	0.0291439	0.0311735	0.00698799	0.00893701	0.0113837	0.00864305	0.00920154	0.00525257	0.0102331
id2183_pos	Heptadecanoyl carnitine	0.00718741	0.00811274	0.0208765	0.0139874	0.0128276	0.00866174	0.0128582	0.0163256	0.00767679	0.0382663	0.00675371	0.00915646	0.0130431	0.00712688	0.00535499	0.00745932	0.0457651	0.0140316	0.0203078	0.0065043	0.0183038	0.028855	0.0040825	0.0104596	0.00760364	0.0152853	0.0129903	0.0132006	0.00594886	0.0116728	0.00512891	0.0116925	0.0113947	0.00949788	0.00963542	0.00803077	0.00617756	0.00786264	0.0106973	0.0266234	0.0308168	0.0068705	0.00873785	0.0109414	0.00840935	0.00906728	0.00506521	0.00988157
id2462_pos	N-Stearoyl tyrosine	0.00787887	0.00892048	0.0887516	0.0186362	0.0142579	0.00949503	0.0140951	0.0178962	0.00829651	0.0419476	0.00740879	0.0100373	0.0143983	0.0076714	0.00610485	0.0082994	0.012357	0.0153815	0.0222163	0.00713004	0.0200327	0.0307849	0.00447526	0.01131	0.00838539	0.0163951	0.0145365	0.0144706	0.00657908	0.0129115	0.00564576	0.0128174	0.0126093	0.0106083	0.0105624	0.00880336	0.00668845	0.0119531	0.0118595	0.0291846	0.0336835	0.00753147	0.0146979	0.0119838	0.00904253	0.00978555	0.0054237	0.0108322
id44_pos	Ethyl acetate	0.851413	0.034706	0.0404285	0.754775	0.0274031	0.0435608	1.62719	3.59015	0.0247825	19.8135	0.678176	0.0593366	0.0289767	0.0264523	0.0356528	0.0423192	0.0311759	0.0502505	0.0445177	0.021697	2.02512	6.39681	0.020515	1.25712	1.07577	2.73033	0.0926914	1.58635	0.033233	0.0838053	0.587536	1.36478	0.075649	2.1556	0.0333558	1.85913	1.42952	13.2708	0.605249	1.87897	3.00362	9.16253	8.00498	0.161823	0.110605	7.67509	2.26298	4.40729
id45_pos	Butyric acid	0.389855	0.500474	0.351456	0.403004	0.846579	0.483337	1.12092	1.86582	0.322997	9.51915	0.391178	0.514628	0.841173	0.390795	0.306522	0.522766	0.35396	1.00225	0.277486	0.3427	1.11613	4.9225	0.278914	0.604486	0.59658	1.87615	0.748165	0.623575	0.413589	0.839794	0.344522	1.06452	1.37976	1.27844	1.51098	0.858398	0.868045	7.62214	14.1002	1.37653	1.95853	5.52077	4.82046	4.05526	3.40109	4.07305	1.79626	2.767
id58_pos	Glycerol	0.0209457	0.00800349	0.45722	0.00697448	0.0184025	0.021622	0.0127764	0.0880525	0.0252292	0.0586459	0.0960403	0.0209582	0.0380647	0.0182468	0.073324	0.0154965	0.0206389	0.0482847	0.0151287	0.025639	0.0746174	0.0208137	0.0337717	0.0300865	0.0196696	0.0187557	0.0329964	0.0566846	0.340478	0.0863202	0.0720421	2.14267	1.12794	0.012836	0.0142221	0.0117589	0.0070728	1.03061	1.33984	0.141163	0.0513908	0.222707	0.0246934	0.0293837	1.10575	0.0265193	0.0548293	0.00941157
id69_pos	2-Hydroxypyridine	0.694019	0.573085	0.0628964	0.149101	0.26336	0.0374729	0.770062	0.0769156	0.039073	0.0170272	0.146754	0.808563	0.179784	0.772775	0.0396839	0.0846526	0.414161	0.201411	0.0513455	0.0937057	0.263128	0.37785	0.199339	0.174264	0.0158214	0.346069	0.455264	0.333783	0.0948062	0.157599	0.334234	0.379893	0.282861	0.253228	0.269397	0.265471	0.846602	0.0578871	0.0779684	0.238591	0.422319	0.0455807	0.381314	0.641206	0.428176	0.0660451	0.381484	0.967147
id101_pos	gamma-Aminobutyric acid	1.48365	0.0254518	0.197852	7.58232	0.900673	3.94455	0.0746001	0.0505984	2.10997	0.209247	1.21936	0.0330665	0.0360254	0.259195	0.0120541	3.83059	0.361685	0.045472	0.0753796	0.0641033	0.0567867	0.103538	2.0576	0.110645	0.0253849	0.0702587	0.0411594	0.0370438	2.90915	0.0384198	1.8766	0.0397902	0.0314973	0.0627061	0.0275717	0.0247214	0.0202479	0.0437389	0.0360391	1.0621	1.18131	0.0181757	2.15432	0.0293846	0.0234466	0.0363717	1.73403	0.0295485
id1473_pos	Adenosine monophosphate	0.0211754	0.110589	0.0191383	0.0372495	0.116122	0.00578237	0.0149369	0.0109407	0.0268497	0.0261372	0.0107277	0.0149696	0.109883	0.0353468	0.00375456	0.0107226	0.0802908	0.101466	0.0140759	0.00852597	0.0713082	0.0812822	0.0288086	0.0521764	0.0608147	0.0539703	0.132487	0.120521	0.0792153	0.233543	0.00351031	0.0708569	0.0590553	0.486349	0.0525666	0.0333156	0.0136295	0.00528983	0.0116004	0.0329348	0.162541	0.00465486	0.00616117	0.114264	0.0997816	0.00629228	0.00644511	0.0269596
id12_pos	Propionic acid	1.27235	0.691124	3.68687	1.90061	0.111718	0.196308	0.0813625	1.08604	0.777551	0.117661	0.653368	0.268778	0.290406	0.320299	2.94158	0.713042	1.83927	0.268739	0.17589	0.574592	0.140729	0.460736	0.583776	0.620815	2.21062	0.130263	0.332359	1.62752	2.92374	0.303489	0.626406	1.31203	0.925484	0.973828	0.173157	0.547946	0.704736	1.63936	1.09619	2.05059	0.429063	1.59702	1.23193	0.547578	1.21822	0.564293	0.666133	0.446203
id285_pos	Phosphoglycolic acid	11.9366	13.3173	11.615	10.2358	21.7671	12.9174	15.3524	23.4333	10.5139	46.0617	10.0275	13.2881	21.1743	11.146	8.2057	12.154	9.62007	23.2002	33.1131	9.27581	29.4662	46.991	5.40287	16.7199	12.5377	25.0766	20.0092	20.0653	8.94533	18.0909	7.95536	17.7547	17.1819	15.376	15.3998	13.0254	8.76721	15.5393	14.9885	43.4864	38.0018	9.91649	14.4146	18.2611	12.3399	13.3728	6.68909	15.7592
id445_pos	L-Tryptophan	0.00302794	0.00348798	0.00255395	0.00637131	0.00543081	0.00369626	0.00578173	0.0146807	0.00320522	0.0161326	0.130414	0.00379052	0.0056834	0.0165501	0.0407631	0.00317669	0.00233406	0.00609878	0.00888362	0.0151364	0.00831839	0.012228	0.00287558	0.00438492	0.00338705	0.00655216	0.00567823	0.00561006	0.00256585	0.00497014	0.0210413	0.00501251	0.0048161	0.0041354	0.00401519	0.00345054	0.00261997	0.00321039	0.00472151	0.0121615	0.0130084	0.194626	0.00366389	0.00464436	0.00353608	0.00383971	0.0236211	0.00427017
id3221_pos	Urobilin	0.00526992	0.00628873	0.00554395	0.00510371	0.0429251	0.00646372	0.012756	0.0118762	0.0057772	0.0278512	0.00500573	0.0192314	0.0329097	0.00859607	0.00415789	0.00553276	0.0041618	0.0606637	0.0154486	0.00483413	0.013783	0.0210907	0.00302768	0.0219824	0.00814284	0.0114586	0.0150389	0.125966	0.0044948	0.0403653	0.00374858	0.116526	0.23722	0.012788	0.0435993	0.102685	0.0155749	0.0155955	2.20231	0.0210387	0.0226088	0.00504094	0.00651936	0.0852177	0.00787414	0.0366954	0.00368123	0.0240124
id21_pos	Pyridine	0.0229438	0.0329541	0.0326753	0.0242879	0.0443232	0.0459515	0.0398301	0.054616	0.0221876	0.144276	0.0132035	0.0277438	0.0423918	0.023035	0.00613738	0.0261469	0.0151638	0.0455664	0.0698692	0.0229527	0.0768942	0.0144439	0.0269064	0.0449592	0.0288151	0.0489605	0.0446864	0.0361695	0.00567957	0.0395916	0.0075678	0.0408065	0.0367774	0.0315282	0.0417567	0.0263617	0.0200564	0.0745554	0.0329527	0.0824933	0.0924849	0.0266082	0.073138	0.0393785	0.0309568	0.0321579	0.00918965	0.0475685
id124_pos	Cytosine	0.320946	0.0364796	0.0299588	0.0560237	0.0695567	0.019984	0.107246	0.084987	0.042543	0.0394668	0.0714069	0.0429437	0.0885515	0.103279	0.0702989	0.0385669	0.139626	0.0792528	0.115993	0.0229636	0.0978955	0.0316108	0.154306	0.193319	0.0239662	0.154189	0.0433373	0.108699	0.16222	0.0949877	0.414021	0.0618158	0.104628	0.0485277	0.237963	0.129968	0.0158106	0.0298382	0.109247	0.108813	0.25276	0.00704968	0.705208	0.0635813	0.0220827	0.307023	0.39472	0.0630379
id224_pos	Phosphonoacetate	0.0884265	0.099316	0.0607434	0.0754744	0.123863	0.106075	0.111445	0.163696	0.100966	0.379896	0.0889977	0.103566	0.160466	0.0813842	0.0588467	0.0750697	0.0535854	0.15231	0.210209	0.0688521	0.192701	0.266787	0.0544147	0.103066	0.110177	0.158009	0.193947	0.126418	0.0861258	0.157795	0.071571	0.110777	0.11584	0.0840526	0.11086	0.0797805	0.0550096	0.108029	0.166173	0.274851	0.304504	0.0795496	0.112576	0.146314	0.101568	0.10351	0.0533483	0.105062
id830_pos	1-Methyladenosine	0.103515	0.42291	0.520223	0.383634	0.233405	0.248907	0.554786	0.168269	0.963368	0.575575	0.0642264	0.329286	0.299124	0.162976	0.313987	1.04172	0.56367	0.717294	0.721961	1.04717	0.451705	0.253802	0.114309	0.588528	0.0378549	0.290433	0.528515	0.565417	0.720073	0.572498	0.00989845	0.456967	0.361806	0.591337	0.372049	0.209518	0.674634	0.375893	0.0977456	0.289877	0.190037	0.0277044	0.148533	0.523189	0.457805	0.107265	0.0117007	0.417609
id3_pos	Acrolein	0.198372	0.200765	0.274106	0.0804363	0.20926	0.0471162	0.154418	0.160934	0.139174	0.0577752	0.14853	0.150577	0.121472	0.143341	0.0782713	0.0592976	0.251401	0.114037	0.116929	0.0902386	0.0844725	0.100169	0.0682246	0.104675	0.284592	0.109882	0.130291	0.139185	0.256029	0.127599	0.110483	0.598204	0.581472	0.0797305	0.097403	0.0755668	0.193875	0.353558	0.646039	0.174121	0.100871	0.144043	0.149416	0.164902	0.369677	0.0692981	0.118685	0.199904
id379_pos	Phosphohydroxypyruvic acid	0.289058	0.314075	0.124193	0.277047	0.485269	0.419547	0.486763	0.176413	0.190844	1.39214	0.453671	0.298703	0.0353011	0.10979	0.448988	0.0699079	0.0910174	0.43978	0.774751	0.295324	0.648918	1.01043	0.115768	0.0762618	0.25433	0.527728	0.438313	0.410809	0.103794	0.357801	0.132832	0.30157	0.307055	0.286693	0.149352	0.0186871	0.184837	0.106496	0.304344	1.01899	1.07011	0.462001	0.0662934	0.38244	0.241791	0.27729	0.145579	0.297323
id643_pos	Deoxyadenosine	0.0301527	0.0589882	0.239974	0.0603692	0.0464759	0.0946707	0.128813	0.142157	0.365427	0.254872	0.0316537	0.0592538	0.0666625	0.0348966	0.135815	0.261757	0.151257	0.113071	0.252684	0.51052	0.197244	0.0702733	0.0096395	0.175184	0.0491003	0.152242	0.0792959	0.145108	0.34462	0.186029	0.00954425	0.132355	0.159849	0.115544	0.213136	0.081118	0.0613413	0.114061	0.0554469	0.123568	0.0683519	0.154286	0.0567725	0.115028	0.0587586	0.146173	0.0148984	0.0988337
id738_pos	Adenosine	0.0334813	0.0584856	0.0949312	0.0136854	0.0464858	0.031931	0.0570935	0.0380915	0.158668	0.11165	0.00617272	0.11494	0.122924	0.0591626	0.0431725	0.101741	0.0914596	0.190139	0.0967297	0.146102	0.103634	0.0676797	0.00589483	0.15057	0.00495416	0.212518	0.145759	0.284035	0.120909	0.122561	0.00319269	0.127947	0.234528	0.238755	0.173775	0.0874261	0.064985	0.0340309	0.0296634	0.0527778	0.0257254	0.0157821	0.0357789	0.240818	0.126413	0.0623818	0.00314342	0.14305
id1339_pos	Prostaglandin B2	0.401146	0.0153673	0.0682861	0.0287733	0.0128035	0.0575733	0.0254522	0.0625443	0.0576807	0.0550389	0.236575	0.0157793	0.0131336	0.0907289	0.187402	0.00733625	0.111853	0.0139044	0.0204036	0.202863	0.0246772	0.0279462	4.56104	0.0314352	0.0133917	0.0146853	0.0131382	0.0127361	0.0162804	0.0116202	0.741242	0.0111512	0.0112046	0.00955867	0.00919414	0.0104004	0.00675828	0.285085	0.0151568	0.0402666	0.0716832	0.494827	0.052406	0.0111037	0.0493337	0.119145	0.624054	0.0141356
id1340_pos	Prostaglandin A2	0.0150756	0.00375456	0.0103188	0.00291121	0.005419	0.0320924	0.00579176	0.0122456	0.00648693	0.0162024	0.009143	0.00406668	0.00558094	0.00315903	0.00765109	0.00322049	0.00513678	0.00580638	0.00890147	0.00545998	0.00806389	0.012567	0.0559398	0.00448648	0.00338648	0.00649915	0.00561627	0.00559486	0.00248314	0.00491936	0.00328503	0.00497477	0.00480109	0.00400344	0.0040879	0.00339688	0.00263649	0.0114969	0.00479746	0.0117529	0.0134326	0.064137	0.00360201	0.00475644	0.0065155	0.0111393	0.00411383	0.00433293
id1360_pos	Prostaglandin B1	0.046786	0.00788521	0.0300757	0.00978292	0.0124129	0.0811183	0.0130095	0.0266563	0.0335245	0.0365015	0.0923588	0.0087288	0.0126853	0.00665023	0.0196948	0.0192687	0.0756518	0.0134298	0.0202366	0.0575178	0.0177604	0.0269923	0.0294167	0.0120009	0.0103737	0.0141841	0.0124574	0.0123014	0.0180333	0.011122	0.00988556	0.0107706	0.0108221	0.00923239	0.00909676	0.00750619	0.00585539	0.162634	0.0109078	0.0268804	0.0291555	0.155008	0.021481	0.0107247	0.00824612	0.0128328	0.00813562	0.00944278
id1634_pos	Cortisone	0.00327629	0.00366901	0.00266847	0.00299229	0.00564034	0.00385663	0.00586063	0.0073114	0.00342666	0.0175148	0.00306112	0.00403119	0.00614619	0.00313298	0.00254608	0.00335969	0.00252394	0.00636446	0.00940274	0.00293563	0.00853672	0.0126781	0.0294646	0.00469703	0.00357169	0.00693442	0.00601963	0.00598631	0.00261645	0.00531033	0.00267382	0.00510338	0.00523858	0.00435659	0.00424754	0.00363995	0.00287184	0.00356039	0.00503604	0.0123241	0.0140065	0.0091066	0.00388881	0.00513387	0.00390769	0.00405892	0.00235698	0.00456045
id1721_pos	Thromboxane B3	0.00620582	0.00722966	0.00535292	0.00596434	0.011198	0.00749099	0.0113334	0.0142513	0.00662119	0.0330676	0.00570098	0.00809819	0.011814	0.00614201	0.00478774	0.00652231	0.00491478	0.012373	0.0182548	0.00575663	0.0167287	0.0370722	0.120322	0.00929744	0.0069887	0.0129675	0.0116506	0.0121276	0.00521439	0.0105993	0.00467354	0.0101327	0.00978857	0.0085799	0.00845014	0.00684747	0.00548255	0.0068193	0.0100073	0.0281482	0.0272467	0.00590179	0.00760345	0.00990532	0.00744332	0.00805495	0.00437079	0.00876356
id1811_pos	Resolvin D1	0.00894202	0.0102684	0.0103245	0.00824212	0.0159234	0.0105209	0.016995	0.0201745	0.00952179	0.0475184	0.00827337	0.011224	0.016764	0.0087017	0.00990335	0.00958966	0.00712204	0.0173857	0.0256171	0.00805098	0.0234013	0.0348439	0.331888	0.0130706	0.0188342	0.0188879	0.0168245	0.0165187	0.00724826	0.014554	0.0178664	0.0143757	0.0141817	0.0117832	0.0120124	0.00990466	0.00764413	0.00992449	0.0139511	0.0338851	0.0393743	0.0133658	0.0109664	0.0138241	0.0106075	0.0112591	0.00929072	0.0125184
id579_pos	Hydroxypropionylcarnitine	0.12605	0.0370128	0.0212768	0.0617661	0.0938309	0.102364	0.0187626	1.13783	0.174979	0.0312801	1.26145	0.04174	0.0813464	1.08535	1.20864	0.03055	0.126944	0.00758549	0.0215188	0.558992	0.0293843	0.0150795	0.786566	0.0645846	0.0606967	0.029445	0.00859109	0.0501343	0.0262842	0.027421	0.418745	0.022226	0.0164533	0.0107668	0.0367493	0.263036	0.00829086	0.0525212	0.0852689	0.0148494	1.28589	0.629698	1.62882	0.0552255	0.00946288	0.157661	0.856555	0.036595
id1040_pos	6beta-Hydroxytestosterone	0.00256501	0.00310018	0.0022018	0.00240778	0.00462542	0.00314471	0.00466553	0.0059036	0.00827936	0.0140771	0.00243019	0.00336238	0.00492712	0.00251645	0.00198561	0.0026128	0.00197198	0.00503816	0.00743202	0.00613578	0.00699129	0.0101895	0.124781	0.00379432	0.00282371	0.00538599	0.00497197	0.00464428	0.00210469	0.00431607	0.00183676	0.00428461	0.0040557	0.00351117	0.00349738	0.00291697	0.00222758	0.00276567	0.00390294	0.00994006	0.0111533	0.00244383	0.00392721	0.00399607	0.00303659	0.00319808	0.00321101	0.00346968
id1507_pos	Tetrahydrocorticosterone	0.187927	0.0051376	0.0934476	0.00420139	0.00784154	0.327213	0.00830643	0.128513	0.224799	0.0241836	0.126338	0.00577122	0.00823255	0.00436682	0.0310452	0.294532	0.0741667	0.00876528	0.0128222	0.225729	0.0158789	0.0173014	0.0363436	0.0416614	0.0059076	0.00918162	0.00824251	0.00836138	0.133393	0.00749677	0.00623695	0.00741961	0.00727978	0.00611709	0.00790204	0.00511236	0.00394112	0.0957946	0.00704242	0.0174103	0.0261734	0.258112	0.117317	0.00716312	0.0080304	0.0055162	0.00830839	0.00615825
id1666_pos	Tetrahydrocortisone	0.014869	0.0134389	0.0111725	0.0113953	0.0217065	0.0191724	0.0220719	0.0268247	0.0135067	0.0666174	0.0278415	0.0148884	0.0227856	0.0115779	0.0107581	0.0124899	0.0132541	0.0237886	0.0355858	0.0193657	0.0308934	0.0469066	0.265735	0.0177151	0.0130347	0.0257879	0.0232533	0.0223212	0.00984063	0.0195695	0.0470737	0.019245	0.0188962	0.0158145	0.0161294	0.0131394	0.0102366	0.0144708	0.0187334	0.0453621	0.0523812	0.0378972	0.0156513	0.018788	0.0140555	0.015018	0.0285426	0.0166577
id2417_pos	Leukotriene E3	0.00221066	0.00271191	0.00292316	0.0021066	0.0114119	0.00274089	0.00872018	0.00907387	0.068307	0.0120486	0.0115322	0.00288926	0.0433752	0.00225731	0.00204516	0.00237611	0.00175657	0.00452008	0.00651118	0.0214955	0.00864527	0.00924809	0.00179056	0.00346385	0.029192	0.00981043	0.00437612	0.00449593	0.00246641	0.00383182	0.00161743	0.00591794	0.0044233	0.00302922	0.00305225	0.0176346	0.00299752	0.00634814	0.027312	0.00878019	0.00986877	0.0022182	0.00274769	0.00375646	0.0027337	0.00652547	0.00158448	0.00315733
id361_pos	Glucosamine	0.00232362	0.00274252	0.00194746	0.0022168	0.00425168	0.0113069	0.00430311	0.00867017	0.00960241	0.0125151	0.00287452	0.00296802	0.00432134	0.00237487	0.00759119	0.0207513	0.00412548	0.00448343	0.00661429	0.0283795	0.00601063	0.00929518	0.00128752	0.00621759	0.00924195	0.00508833	0.00422161	0.00412019	0.00580801	0.00384623	0.00431133	0.00369856	0.00375341	0.00309058	0.00304913	0.00254437	0.00197605	0.049406	0.00351715	0.00897958	0.0105032	0.00602631	0.0217497	0.00360577	0.00278765	0.779449	0.0057862	0.00322239
id1183_pos	12-HEPE	0.146551	0.017056	0.0641799	0.0673826	0.0364217	0.197342	0.0129449	0.0594841	0.095786	0.0864318	0.693993	0.0164751	0.0304393	0.0624836	0.239537	0.046372	0.204723	0.0360427	0.0297427	0.341494	0.0212538	0.0451884	5.59979	0.0284256	0.00883538	0.019903	0.0218757	0.0161936	0.04401	0.0367987	0.220664	0.0250454	0.0170783	0.014535	0.0601014	0.0267845	0.015195	0.200637	0.0112427	0.037452	0.0342255	1.15799	0.0633567	0.0302427	0.0585596	0.0894591	0.207246	0.0240177
id2341_pos	alpha-Tocopherol	0.119447	0.122839	0.156888	0.0141156	0.107468	0.0173618	0.0183081	0.0222783	0.0105111	0.0535694	0.0913708	0.0590662	0.549608	0.0147436	0.00761955	0.0407539	0.189822	1.40748	0.0293406	0.0131678	0.0419029	0.0408078	0.00540812	0.0144291	0.0108554	0.02132	0.0187344	0.0187771	0.0151456	0.0162832	0.397815	0.0158417	0.27293	0.0201883	0.0176055	0.0226839	0.0103629	0.0111654	0.015799	0.038293	0.0442827	0.00978102	0.0120934	0.0589453	0.0213338	0.0323986	0.00878539	0.0135815
id638_pos	Threonylmethionine	0.0065818	0.00752729	0.0302978	0.00616734	0.0121396	0.13702	0.0124875	0.0301524	0.101958	0.0352124	0.0064064	0.00842335	0.0124348	0.0065717	0.0332449	0.0800292	0.0419717	0.0133443	0.0294273	0.109784	0.017178	0.0269885	0.00370196	0.0307859	0.00727503	0.0141596	0.0121554	0.0121479	0.067743	0.0110369	0.00486066	0.0107208	0.0107661	0.00895039	0.00922564	0.00733314	0.00582753	0.00729261	0.0102766	0.0264334	0.0296559	0.0064082	0.0173659	0.0106476	0.00773368	0.00833051	0.00475837	0.00933796
id732_pos	Thiamine	0.0239788	0.0906918	0.0162403	0.0882558	0.0657863	0.0458995	0.107674	0.138813	0.036457	0.033459	0.0646993	0.0851263	0.0709917	0.0630783	0.00626819	0.0466887	0.0327897	0.112707	0.0848518	0.0337369	0.159949	0.087857	0.0443242	0.0768842	0.0078441	0.12541	0.0623777	0.157974	0.0392309	0.167686	0.0301276	0.146704	0.118201	0.145962	0.181063	0.0833056	0.106977	0.0186308	0.0480656	0.175167	0.149516	0.0102223	0.0484477	0.139004	0.109662	0.107389	0.0732123	0.119177
id1653_pos	Guanosine monophosphate	0.00525587	0.00602858	0.00446977	0.00513937	5.16248	0.00630316	0.016271	0.0119281	0.0056903	0.0276642	0.00494392	0.00680799	0.0101367	0.00503024	0.00409536	0.00559175	0.00405084	0.0106887	0.0150565	0.00971807	0.0140064	0.0209436	0.00292798	0.00811278	0.450186	0.0113417	0.0101278	0.104189	0.00449204	0.00912876	0.00375499	0.237145	0.00870084	0.273581	0.00732632	0.0298518	0.00898111	0.00603371	0.00840424	0.0344039	0.0362325	0.00490518	0.00622099	0.00840912	0.00664469	0.00684223	0.00363445	0.00731554
id613_pos	Leucylhydroxyproline	0.0265585	0.00341512	0.0591171	0.0224258	0.00447814	0.07	0.00471498	0.00579987	0.00467617	0.0136643	0.00743789	0.00312789	0.00466018	0.00248963	0.00679791	0.0437155	0.0193829	0.00505309	0.00715015	0.00229108	0.00691245	0.0099797	0.00190409	0.00646292	0.00636922	0.00549324	0.00473981	0.00467339	0.0376749	0.00410543	0.00457264	0.00422318	0.0041144	0.00352951	0.00336047	0.00278004	0.00224516	0.00270517	0.00401945	0.00989975	0.0113333	0.00241118	0.0156974	0.0041586	0.00299218	0.00313355	0.00750418	0.00347853
id773_pos	L-Thyronine	0.00464268	0.00754181	0.00397878	0.00825123	0.0273732	0.00548678	0.00858541	0.0104424	0.00487124	0.0249646	0.00420943	0.00584733	0.0370361	0.00440821	0.00347804	0.0049875	0.00362115	0.0283031	0.0133265	0.00425696	0.0390326	0.0187064	0.00244099	0.0281445	0.00499825	0.0385438	0.00843705	0.078332	0.00389203	0.0238435	0.00338762	0.0412079	0.0387424	0.0318789	0.0791126	0.0580137	0.00552863	0.00505805	0.0291969	0.0179177	0.0202306	0.00429733	0.00553749	0.00872403	0.0053964	0.191327	0.00323947	0.00631478
id862_pos	Glutamylhistidine	0.00621175	0.00319872	0.00215741	0.0024943	0.00444795	0.0103681	0.00473367	0.0199699	0.0100048	0.0131668	0.0130407	0.00334788	0.00453534	0.00256718	0.00948667	0.092068	0.00424083	0.00493575	0.00723377	0.00386874	0.00655311	0.00974173	0.00138643	0.00373142	0.00269461	0.00528152	0.00443331	0.00454665	0.0130017	0.00399755	0.00179993	0.00404274	0.00389563	0.00325339	0.00332202	0.00281238	0.00231417	0.00273956	0.00389865	0.00935213	0.0109213	0.00233274	0.0029723	0.00396806	0.0030688	0.00335162	0.00179042	0.00352115
id430_pos	DL-o-Chlorophenylalanine	6.40326	8.2015	4.41803	5.11982	3.66246	6.05323	6.29975	10.1579	4.77379	1.3239	4.82341	3.42492	13.1162	5.76105	4.28117	4.0381	4.11254	8.47669	8.07725	5.5513	6.33176	2.76449	2.24015	8.14216	6.10544	8.09567	10.8022	8.55117	3.45147	10.9709	5.44164	9.59912	9.55056	8.90056	8.04077	6.31885	4.11278	6.70806	8.95187	3.76887	3.71691	2.09372	6.68945	10.2341	7.37846	5.94386	4.65449	7.72305
[truncated: 88 more columns]

## Sheet: Table3 normalized_data_neg
ID	Desc	A02	A03	A04	A05	A06	A08	A09	A10	A11	A12	A13	A14	A15	A16	A17	A18	A19	A20	A21	A22	A23	A24	A25	A26	A27	A28	A29	A30	A33	A34	A35	A36	A37	A38	A39	A40	A41	A42	A43	A44	A45	A47	A48	A49	A50	A51	A52	A53
id21_neg	3-Hydroxybutyric acid	0.48634	0.201366	0.230959	0.37642	0.0750743	0.373119	0.569697	0.496979	0.0949222	0.062652	0.679884	0.542258	0.145267	0.247249	0.306874	0.374472	0.231669	0.607062	2.56642	0.398182	4.26343	11.7092	0.220648	0.436913	0.321446	2.47641	1.98685	0.0363704	0.754483	0.636771	0.210033	0.356652	0.19861	0.25486	0.411094	0.158959	0.160171	0.430501	0.229085	0.437528	0.0568273	0.688093	0.859906	0.760442	0.525348	0.280135	0.384404	0.103391
id33_neg	Succinic acid	10.2828	0.0613948	0.0460817	19.8708	0.118315	9.60962	0.0671221	0.850221	14.1972	2.15421	1.49677	0.0374003	0.0329047	3.44985	4.2257	10.4528	9.08295	0.0407398	0.300063	3.13607	1.90997	2.40121	7.70202	0.996181	0.496805	2.31214	1.14271	0.527922	10.7548	0.0483074	0.295014	0.0599272	0.0314836	0.0665289	0.061917	0.0177105	0.0999792	0.173918	0.0667483	1.00067	0.279657	0.199178	10.0358	0.0555456	0.0603172	3.28107	0.422047	0.0486544
id39_neg	Citraconic acid	0.249766	0.0349984	0.202834	0.0387407	0.122281	0.108417	0.0459895	0.786813	0.265152	0.48842	0.331268	0.0487705	0.0464832	0.0406253	0.229456	0.43936	0.122345	0.0301618	0.327466	0.374924	0.310638	0.242118	0.0562215	0.0921605	0.0850703	0.177752	0.0738868	0.0641059	0.229154	0.0846898	0.100557	0.121354	0.103072	0.0947502	0.206985	0.114485	0.0558034	0.629923	0.118315	0.564804	0.0696343	0.490925	0.26991	0.069875	0.0335895	0.288184	0.0738945	0.0831798
id63_neg	Xanthine	0.789389	0.00376486	0.95623	0.262699	0.163298	0.125922	0.00865846	0.0199428	0.147098	0.289181	0.195119	0.00421115	0.00894035	0.06227	0.0192336	0.150021	0.703546	0.0227562	0.0270823	0.184797	0.101218	0.22972	0.196656	0.0408967	0.0552874	0.0343034	0.313988	0.0411089	1.36759	0.0196985	1.04667	0.0120547	0.0115726	0.0172973	0.0155073	0.0109434	0.00573874	0.147343	0.00295918	0.107807	0.632525	0.00805661	0.0463499	0.00451021	0.0443866	0.00833757	1.0842	0.00284028
id64_neg	D-Xylitol	0.00754765	0.00788439	0.00861619	0.00881115	0.144478	0.0216311	0.0277543	0.0140336	0.00507971	0.0224055	0.010833	0.0205055	0.0063328	0.0121665	0.00861515	0.00642847	0.00720257	0.0287432	0.0606155	0.0212627	0.137612	0.12805	0.00425424	0.0326585	0.0117703	0.0755976	0.0330562	0.0151459	0.0113281	0.0134741	0.0054824	0.0134013	0.00785726	0.0118783	0.0162815	0.00702636	0.012613	0.0193941	0.0154281	0.235967	0.03124	0.00914732	0.0342274	0.0100733	0.00801479	0.0789129	0.00812393	0.00631592
id66_neg	Orotic acid	0.0421655	0.00523832	0.0119625	0.05528	0.0147642	0.0533283	0.0123604	1.08513	0.0524475	0.0575938	0.806292	0.00593137	0.00324898	0.0437787	0.00531026	0.13199	0.00486845	0.00477841	0.0386817	0.0585655	0.085077	0.0664297	0.0391854	0.01439	0.0072655	0.0497079	0.0167549	0.00876677	0.0569396	0.00830359	0.00635359	0.00307952	0.00301285	0.00421	0.00434328	0.00262194	0.00821688	0.655167	0.00269171	0.153599	0.019021	0.7119	0.370552	0.00627538	0.00502138	0.0468624	0.0121858	0.00396628
id67_neg	L-Dihydroorotic acid	0.0123582	0.0134182	0.0107646	0.0139391	0.0368738	0.019263	0.0324003	0.0238512	0.00821886	0.0355119	0.0327606	0.0151685	0.00828509	0.0142878	0.0141736	0.0105013	0.00954016	0.0124063	0.0996812	0.0189431	0.216026	0.170902	0.00688622	0.0153519	0.019245	0.123096	0.0423511	0.0232224	0.0178599	0.0216571	0.00900255	0.00853698	0.00778159	0.0109573	0.010856	0.00662717	0.0195606	0.0149718	0.00701114	0.391136	0.0482228	0.0147778	0.0241323	0.0162004	0.0128721	0.013824	0.0125697	0.0104654
id68_neg	cis-4-Hydroxycyclohexylacetic acid	0.0219689	0.0138838	0.00748175	0.0251744	0.0603059	0.0133566	0.0309273	0.0233935	0.00896383	0.0665884	0.0188304	0.0255326	0.00578108	0.0204128	0.0149512	0.0168509	0.0122035	0.0349633	0.127036	0.0339871	0.338539	0.17701	0.144766	0.0238978	0.0131996	0.233352	0.046998	0.0160073	0.0192271	0.0148705	0.00600941	0.0137693	0.00777728	0.0138839	0.0120493	0.00472671	0.0232994	0.0120701	0.00492936	0.483081	0.0491154	0.0213376	0.0346591	0.0184053	0.0186016	0.0090159	0.00967134	0.0138872
id74_neg	3-Hydroxymethylglutaric acid	1.22102	0.113692	0.126419	0.228642	0.258864	1.10658	0.209749	4.58215	0.635517	2.0762	2.34679	0.146537	0.0451589	0.247221	0.523694	1.5892	0.359337	0.077366	1.1965	1.19081	1.51711	1.36321	0.398819	0.359394	0.10591	1.7288	0.520636	0.190916	0.711129	0.105551	0.457235	0.0775156	0.0607652	0.129222	0.143412	0.0413534	0.285853	3.64064	0.0432277	0.926377	0.634801	2.61587	1.39281	0.1618	0.112724	0.294578	0.589713	0.113788
id75_neg	1,5-Anhydrosorbitol	0.900906	0.370206	0.327908	0.621826	0.454556	0.20352	0.265795	0.157925	0.0510545	0.145637	0.58879	0.393532	0.0370219	0.389071	0.298184	0.0685822	1.34224	0.169078	0.540494	0.0494502	0.829293	0.93367	0.263031	0.277172	0.0458422	0.882891	0.80239	0.141762	0.423625	0.520757	1.96712	0.111479	0.160524	0.174539	0.147453	0.104159	0.538386	0.0678805	0.0456468	0.905513	1.57878	0.0635753	0.27412	0.219834	0.570954	0.0814208	2.13436	0.130012
id77_neg	L-Phenylalanine	1.7049	1.01543	4.39163	1.36523	0.208056	1.06908	0.0831083	0.668437	2.71007	1.57682	1.12666	0.150425	0.12371	0.294552	4.99407	1.81947	2.28227	0.0898236	0.26691	2.48009	0.140606	0.112415	1.88805	0.310182	7.25817	0.446191	0.288608	0.702861	2.82015	0.0926873	3.04309	0.159683	0.216202	0.586066	0.17378	0.450489	0.747034	0.936722	0.435321	0.246802	0.591502	1.65384	4.06549	0.344334	0.323616	0.884081	2.87758	0.449987
id79_neg	N-Acetyltaurine	0.0382044	0.0461735	0.106507	0.0737713	0.304658	0.0544038	0.108242	0.0267428	0.00924651	0.0756553	0.0180517	0.0568144	0.0661582	0.0508791	0.00946779	0.0150181	0.0371423	0.115496	0.300803	0.0248844	0.144303	0.114161	0.0303526	0.0786629	0.0869339	0.0795269	0.0490314	0.0882086	0.0367921	0.0576864	0.0296814	0.13792	0.119158	0.0256263	0.150495	0.151042	0.0198482	0.0478411	0.081932	0.261274	0.0425764	0.0179583	0.0696364	0.0740655	0.00859843	0.46375	0.0306506	0.058133
id83_neg	Glycylproline	0.0140537	0.0330212	0.0387332	0.0264341	0.0462782	0.02054	0.0411695	0.0190566	0.135292	0.0839499	0.0147691	0.0182047	0.0194855	0.0220389	0.121328	0.0134623	0.0487188	0.0123197	0.0891665	0.0790757	0.184548	0.144967	0.0107287	0.0181406	0.0164447	0.104447	0.0358206	0.0200779	0.239529	0.0179897	0.022012	0.0269806	0.0186344	0.0160479	0.0140557	0.0151574	0.0339105	0.018896	0.0163834	0.326088	0.0504645	0.015414	0.0389729	0.022904	0.03043	0.0253141	0.0439212	0.0312991
id84_neg	N-Acetylisoleucine	0.0711261	0.00729553	0.061239	0.0452318	0.0212167	0.0476692	0.0177921	0.0214892	0.0256124	0.0612075	0.0515663	0.00859364	0.00472752	0.00787233	0.0143114	0.0722405	0.0346212	0.00684268	0.0537831	0.0602032	0.12312	0.0944542	0.0205027	0.00866659	0.01067	0.0678348	0.0235039	0.0129235	0.034745	0.0124595	0.0845288	0.00479422	0.00444108	0.00613545	0.00642815	0.00390988	0.0116881	0.00943172	0.00388583	0.214522	0.0307244	0.00840164	0.0946284	0.00895783	0.00726526	0.00631528	0.0712164	0.00582272
id93_neg	Ascorbic acid	0.0195447	0.00974247	0.0272005	0.010871	0.0293587	0.0148849	0.0252225	0.017307	0.00632588	0.0271489	0.0127351	0.0119046	0.00664428	0.0108488	0.0107645	0.00802204	0.00700981	0.00926214	0.1273	0.0144162	0.170896	0.132153	0.109379	0.0115255	0.164469	0.093299	0.03278	0.0172912	0.202031	0.0167392	0.00677916	0.00626718	0.00621579	0.00830439	0.0087177	0.00609046	0.0151184	0.0098069	0.00523401	0.314481	0.0374833	0.0117035	0.0185209	0.0119086	0.00982729	0.00820964	0.00960229	0.00810043
id97_neg	Gluconolactone	0.1787	0.0313922	0.0802225	0.0540747	0.0671561	0.124569	0.0426863	0.277126	0.110862	0.889367	0.169022	0.0274632	0.0279486	0.0336233	0.0783161	0.164883	0.169567	0.0297415	0.29467	0.568744	0.300717	0.243453	0.0471317	0.0379476	0.0663519	0.168335	0.0684601	0.0495875	0.163259	0.0554958	0.117005	0.0419036	0.0300117	0.0242482	0.0561503	0.0520351	0.0409765	0.260157	0.0358684	0.521427	0.109286	0.15379	0.615914	0.0329368	0.0190658	0.114961	0.170097	0.0274414
id222_neg	Biotin	0.0605066	0.232634	0.062766	0.0345418	0.152701	0.00778328	0.283089	0.00906506	0.0582165	0.0143722	0.00715401	0.0169222	0.045512	0.306083	0.0243047	0.0106923	0.114779	0.201179	0.0424157	0.0133286	0.0891849	0.0722019	0.0305233	0.203294	0.0076292	0.0499237	0.413366	0.37886	0.140519	0.317473	0.00369876	0.175172	0.120504	0.148571	0.0802242	0.0626469	0.450514	0.00537004	0.0290374	0.154642	0.143815	0.00604078	0.00967611	0.262859	0.300429	0.0135877	0.0052537	0.216587
id280_neg	Glucosamine 6-sulfate	0.0108774	0.0120433	0.00969643	0.0374999	0.0341673	0.0175173	0.0292356	0.0202247	0.00732069	0.0319642	0.0156122	0.0136547	0.00727543	0.0128238	0.0124961	0.00935113	0.0567005	0.011148	0.0925637	0.0170021	0.198321	0.157566	0.00633903	0.0139871	0.0170712	0.108949	0.0377495	0.025616	0.0935329	0.0194183	0.0126021	0.00722219	0.00704476	0.00983455	0.0100084	0.00619571	0.0185728	0.011719	0.00629274	0.340067	0.0458609	0.0132636	0.021701	0.0143955	0.0115506	0.00969746	0.0117079	0.0107946
id448_neg	Eicosapentaenoic acid	0.324373	0.0056091	0.0392214	0.0058518	0.0118855	0.028426	0.00993914	0.0565402	0.0562917	0.0114085	0.401599	0.00483308	0.00262217	0.953366	1.08307	0.00755823	1.08007	0.00750957	0.0317462	0.0279723	0.0670289	0.0550723	0.0402089	0.00499316	0.121312	0.0392487	0.0134698	0.0174822	0.00575706	0.00699099	0.743319	0.00883712	0.0024477	0.00838493	0.00364124	0.00306176	0.00638949	0.121055	0.00394244	0.122517	0.240111	1.71684	0.163275	0.00501791	0.037065	0.0135062	0.989968	0.00611398
id1_neg	Acetic acid	4.54437	1.21604	0.861999	1.79391	1.62769	1.81056	2.21773	6.25682	1.84659	4.76355	4.3241	3.23105	0.324154	2.72003	1.74095	2.72164	1.84038	0.471205	1.07765	2.55725	3.66057	3.58026	1.08753	1.05628	0.356492	4.60288	2.55806	1.17747	3.38279	0.646333	2.76851	0.636686	0.595632	0.948437	0.401287	0.396299	4.57917	2.68925	0.371954	0.688669	3.44951	2.71614	4.44941	0.460897	1.64555	0.832399	3.24168	1.38748
id6_neg	gamma-Butyrolactone	0.177548	0.101989	0.0783074	0.0440262	0.164985	0.0959519	0.0837031	0.334947	0.0750974	0.226627	0.19626	0.0653316	0.0738057	0.0638452	0.0858247	0.146499	0.0620693	0.0603845	0.178298	0.12955	0.24514	0.160334	0.0496628	0.10594	0.086675	0.304533	0.140142	0.192654	0.125769	0.135905	0.0731609	0.126233	0.0756864	0.0633397	0.112024	0.0596118	0.131472	0.304269	0.0832454	0.34604	0.166649	0.219587	0.176992	0.074232	0.0563665	0.057555	0.107636	0.0634451
id9_neg	Oxalic acid	0.923616	0.732257	0.888974	1.06411	0.690677	0.746897	4.5931	1.37848	0.971016	1.39806	1.81154	1.78403	0.621683	0.678105	0.287402	1.12766	0.880194	0.659124	6.29146	0.604106	14.3576	12.3963	0.560826	2.08623	0.796253	13.5435	0.529231	2.82203	1.33429	1.59916	0.808632	0.368129	0.646928	0.85084	1.06295	0.437809	1.65474	1.23169	0.403857	16.8818	5.77893	1.5014	1.83613	0.905671	1.17111	0.80119	1.64156	0.685344
id10_neg	D-Lactic acid	6.09042	0.869651	1.73096	2.319	2.57713	2.71256	0.873894	7.8713	6.949	7.64198	5.51536	0.955126	0.329656	0.963353	3.06543	4.07007	1.53586	0.676689	2.26357	3.98284	6.17768	5.81394	1.58789	1.47645	0.807105	7.19761	2.62462	1.55218	5.56067	1.10307	3.8867	0.704447	0.587022	1.0104	0.703897	0.36901	1.74593	4.56054	0.579688	1.71924	5.15698	7.50586	6.71284	0.805399	1.53503	1.13664	5.64703	0.364069
id14_neg	Phosphate	0.142374	0.160583	0.058186	0.169332	0.216166	0.117823	0.400176	0.205239	0.0638465	0.147369	0.186071	0.198277	0.233831	0.107583	0.116567	0.145933	0.0661163	0.211367	1.08428	0.155205	2.5043	2.18178	0.0762524	0.103575	17.8618	1.21758	0.608993	0.426056	0.244298	0.387642	0.228682	0.144046	0.241135	0.0976174	0.0541888	0.799424	0.284708	0.131732	0.744467	4.88043	0.669894	0.174549	0.0830902	0.306626	0.666079	0.367897	0.241733	0.237794
id16_neg	Acetoacetic acid	1.14258	0.168166	0.146183	0.322212	0.292125	0.883319	0.192231	2.35742	0.466714	1.39112	1.57918	0.268981	0.0513354	0.397834	0.427052	1.00642	0.513048	0.0574004	1.0222	0.924536	1.42278	1.19244	0.288971	0.259722	0.0760411	1.00086	0.369206	0.185123	0.537712	0.0935537	0.483882	0.106295	0.0657651	0.110521	0.104299	0.0474341	0.332367	2.35963	0.0360668	0.866593	0.496481	1.8779	0.923205	0.146853	0.199958	0.165861	0.604098	0.210024
id30_neg	Fumaric acid	0.0329711	0.0101303	0.106519	0.0179486	0.0306145	0.0784416	0.0263013	0.024282	0.0236721	0.0470514	0.0153657	0.0124138	0.00692847	0.0260737	0.117097	0.0195088	0.0229404	0.0096583	0.134398	0.0445615	0.178206	0.137806	0.112974	0.0282851	0.319127	0.0987217	0.0341821	0.0180308	0.200324	0.0174552	0.235938	0.00938987	0.00648165	0.00860111	0.00909057	0.0117701	0.015765	0.0299864	0.00545789	0.327932	0.0857319	0.0234728	0.15746	0.0153821	0.0102476	0.199645	0.287364	0.0084469
id38_neg	Pyroglutamic acid	0.563875	0.180745	4.32793	2.28571	0.284024	9.30728	0.0476177	2.60361	0.304241	4.05815	2.12503	0.094541	0.0632028	0.275933	0.494727	4.53415	2.46002	0.0891163	5.43797	2.94902	0.125975	0.0985317	0.34089	1.63869	2.05848	0.770849	0.294874	0.295961	1.92905	0.126084	1.02994	0.0514416	0.0797916	0.298593	0.0559517	0.0650947	0.196236	0.0131982	0.0347931	0.126186	0.309801	0.137753	1.9835	0.303655	0.0720336	0.079312	1.05916	0.125832
id40_neg	Ketoleucine	0.0708278	0.0105809	0.158882	0.0410628	0.0400057	0.162251	0.0256601	0.0580085	0.0776403	0.0748103	0.131732	0.0124599	0.0116566	0.0578162	0.0753003	0.0465613	0.47614	0.0196963	0.117993	0.0626446	0.173073	0.17066	0.0131308	0.0282333	0.207356	0.283017	0.038294	0.0451418	0.402673	0.0375881	0.0715758	0.0153346	0.0164293	0.0278377	0.0151912	0.00847385	0.032408	0.10853	0.00560422	0.520677	0.0386751	0.0760581	0.323583	0.0391158	0.0104565	0.0159065	0.06279	0.0147865
id41_neg	L-Isoleucine	0.02793	0.019433	0.514801	0.00535739	0.0140815	0.00730139	0.0124528	0.00869303	0.253575	0.0133175	0.00640691	0.00582143	0.00318432	0.00523067	0.291817	0.127713	0.101586	0.00476829	0.0374086	0.0730101	0.0826806	0.0626748	0.00254232	0.00575083	0.0804778	0.0454985	0.0157017	0.00853564	0.00661885	0.00832375	0.106342	0.00544448	0.00772071	0.00742723	0.00417242	0.00945726	0.00751798	0.0316782	0.00989218	0.15033	0.0182017	0.0853501	0.0710499	0.00960387	0.00494732	0.00982141	0.0737255	0.011317
id42_neg	L-Leucine	0.198936	0.232027	3.31015	0.101826	0.0784197	0.896922	0.0419983	0.188644	1.77587	3.74079	0.178325	0.0939157	0.0248722	0.119977	2.32503	1.47849	1.1578	0.0240204	0.364572	3.90699	0.139519	0.110677	0.265413	0.167115	1.73123	0.16596	0.142807	0.0995254	2.61556	0.0331017	0.667379	0.0281292	0.0470722	0.092258	0.0308887	0.0733974	0.225515	0.266519	0.0480344	0.253887	0.192753	0.443174	1.09217	0.0606109	0.0644372	0.116541	0.679626	0.0970232
id43_neg	Ethylmalonic acid	0.230166	0.0114682	0.0121096	0.0371566	0.0298886	0.0129478	0.0293335	0.0206885	0.00531992	0.022518	0.0181146	0.00956127	0.00693818	0.0127925	0.0119322	0.015059	0.025129	0.0112056	0.0862156	0.011856	0.186644	0.109503	0.0120797	0.0138783	0.0122584	0.11089	0.0270714	0.0237521	0.0110679	0.0256243	0.0509716	0.00970492	0.00714151	0.00659361	0.00889956	0.00406546	0.0137504	0.00789636	0.00592224	0.243733	0.0366275	0.00943483	0.01483	0.0131416	0.00821766	0.0175627	0.0679942	0.0109045
id44_neg	Methylsuccinic acid	0.701548	0.234608	0.182718	0.175461	0.417828	0.344729	0.209788	2.15869	0.280748	1.08128	1.00729	0.160967	0.180386	0.158814	0.286828	0.620197	0.177684	0.176477	0.451435	0.522922	0.807044	0.811437	0.269659	0.281801	0.225234	1.01415	0.422784	0.427111	0.372087	0.330137	0.387581	0.367149	0.211122	0.191102	0.314945	0.174504	0.370009	1.45549	0.202311	0.683172	0.643043	0.900326	0.693099	0.151888	0.161032	0.174199	0.479173	0.140669
id45_neg	Malic acid	0.361302	0.0163997	0.126672	0.050008	0.0356732	0.154208	0.0313454	0.163664	0.112074	0.0335218	0.17565	0.0146533	0.00801533	0.0502574	0.323463	0.0164283	0.369846	0.0202576	0.0964357	0.0906065	0.208992	0.165338	0.318064	0.0424075	0.216245	0.119088	0.0872611	0.0325494	0.731171	0.0290022	1.93813	0.0230551	0.0157923	0.0165339	0.0147292	0.0124101	0.0300959	0.0485174	0.00812183	0.3784	0.243372	0.0182434	0.54776	0.0188242	0.0163142	0.0165196	1.97408	0.0134439
id46_neg	Deoxyribose	0.0597245	0.0037715	0.00972467	0.030103	0.0114934	0.00562293	0.0091691	0.00640676	0.00372658	0.0101579	0.0111119	0.00441599	0.00253691	0.00405004	0.00397917	0.0082675	0.0136974	0.00349534	0.0283149	0.00558784	0.0599179	0.050445	0.0142507	0.00449493	0.00553964	0.036022	0.0120296	0.0066275	0.00572199	0.00650811	0.0519507	0.00235886	0.00228328	0.00308517	0.00320556	0.00198366	0.00581127	0.0038113	0.00202703	0.114148	0.0138929	0.00644956	0.102408	0.00475519	0.00369684	0.00317865	0.0655659	0.00305229
id47_neg	Threonic acid	0.547449	0.803425	1.21498	0.232083	2.35386	0.565998	0.675191	1.13299	0.427833	0.686753	1.69274	1.04152	0.711385	0.696917	0.572215	1.63033	0.451067	0.645109	1.09489	0.531708	0.232414	0.245345	0.614289	0.833315	0.816511	0.675581	0.629359	1.42421	1.02739	3.30358	1.47982	1.47979	1.05189	0.874149	1.19209	1.46317	0.860425	1.5463	1.02027	0.450876	1.47267	0.953826	0.510818	0.630405	0.486687	0.526867	2.15072	0.976674
id52_neg	Adipic acid	0.0822	0.030776	0.0169526	0.0582173	0.0551692	0.0326142	0.0625847	0.0360899	0.0145971	0.0649847	0.0446296	0.0677485	0.0118633	0.0472207	0.0520516	0.0192397	0.138327	0.0285032	0.21304	0.0316252	0.400267	0.285605	0.0249669	0.0318558	0.0283054	0.260528	0.0815695	0.0341552	0.0437262	0.0466355	0.151279	0.0178208	0.0174607	0.0261864	0.0207977	0.0138277	0.0545724	0.0226152	0.0103119	0.55472	0.181717	0.0290873	0.0382735	0.0404793	0.0468781	0.0223247	0.219349	0.0228976
id53_neg	L-Glutamine	0.0118253	0.0744123	0.13145	0.013338	0.144196	0.0184324	0.0310031	0.0216425	0.0535215	0.040567	0.0163455	0.0145144	0.0394599	0.0136717	0.252325	0.0100485	0.00912876	0.0118713	0.0986838	0.0937569	0.20671	0.163533	0.00658927	0.0528109	0.223016	0.117788	0.0405248	0.221188	0.0170874	0.0207232	0.00861433	0.046361	0.0487301	0.169476	0.0106701	0.073516	0.0187388	0.0304746	0.0477928	0.374269	0.0461433	0.114469	0.0230916	0.0153255	0.0123171	0.0614706	0.0122232	0.0434499
id55_neg	L-Glutamic acid	0.0673184	3.23837	2.71922	0.12304	0.885156	0.0971029	0.791846	0.948902	0.184863	0.523277	0.315364	0.536017	0.120159	0.326937	2.69669	3.03138	1.55126	0.297987	0.690699	0.47049	1.12831	0.646102	0.0759403	0.854402	2.95472	1.05485	0.697304	0.8052	0.730797	0.332959	0.236975	0.20981	0.275352	0.559744	0.127673	0.211621	0.861183	0.234011	0.217872	0.380724	0.459235	0.315387	0.146385	0.632467	0.624905	0.387648	0.256293	0.55232
id58_neg	Ribonolactone	0.718751	0.004203	0.0336762	0.0130682	0.0302005	0.0145572	0.0101034	0.0757305	0.0151845	0.0113221	0.0306398	0.00513577	0.00286641	0.00468029	0.00452021	0.033459	0.0330428	0.0192588	0.032042	0.00621931	0.0737263	0.0570123	0.00227101	0.00497222	0.0414558	0.0402502	0.0140194	0.00730349	0.0786431	0.00722147	0.153604	0.0183399	0.0108861	0.0035826	0.0441097	0.0284735	0.00652223	0.0107692	0.00225801	0.13567	0.0225394	0.005049	0.0617709	0.00513751	0.0042396	0.164914	0.197019	0.00349461
id59_neg	3-Hydroxyglutaric acid	0.539435	0.03181	0.172285	0.0440155	0.110447	0.343753	0.0428512	0.914701	0.321651	0.697618	0.465194	0.0440663	0.0534951	0.0501156	0.226349	0.524372	0.188558	0.0326915	0.363288	0.523746	0.28839	0.225596	0.0705084	0.100931	0.0757623	0.165622	0.0681927	0.0581655	0.271261	0.0844023	0.149368	0.0788055	0.0558658	0.0407612	0.121818	0.0749431	0.0555436	0.683635	0.0938353	0.507455	0.0648824	0.555449	0.329962	0.0617854	0.0334221	0.157171	0.149995	0.0811583
id61_neg	Mevalonic acid	0.195299	0.0066504	0.0251735	0.141389	0.0195549	0.0442739	0.0160237	0.0111405	0.0458422	0.0273711	0.0269201	0.0078897	0.00428409	0.0104575	0.00727391	0.0183609	0.0732211	0.00633764	0.0535258	0.0196634	0.252327	0.0873715	0.0192054	0.00769222	0.0094261	0.0634069	0.0219043	0.0115769	0.170929	0.010808	0.0661664	0.00416949	0.00393171	0.00533198	0.00565704	0.00340032	0.0101178	0.00655363	0.00344823	0.197311	0.0252548	0.00764121	0.0384009	0.00821952	0.00682574	0.0233462	0.0766814	0.00540266
id62_neg	2-Deoxyribonic acid	1.15495	1.07818	0.859528	0.569164	2.00695	0.397855	0.906833	1.47953	0.315966	1.59819	1.82284	1.33734	0.797465	0.896603	0.96375	1.60184	1.1451	0.770273	1.45218	0.943394	1.802	1.81721	0.459607	1.12815	0.629245	1.64286	1.24726	1.68177	2.82484	3.66737	1.63973	1.71914	1.18252	0.962517	1.4086	1.56567	1.28738	1.66882	1.01111	0.822884	1.95975	3.51306	0.643647	0.807804	0.681563	0.666855	1.96559	1.12745
id70_neg	N-Acetylvaline	0.00854369	0.00887653	0.00719272	0.0161725	0.0256936	0.0323977	0.0228859	0.0151041	0.00588464	0.0249084	0.067758	0.0106981	0.00582278	0.00954343	0.00973933	0.0072292	0.0083772	0.00828915	0.0703171	0.0157409	0.153818	0.120981	0.0107799	0.010477	0.0135596	0.0852018	0.029945	0.0160458	0.0122428	0.0152163	0.0529697	0.00569251	0.0053193	0.00723393	0.00763773	0.0044558	0.0136881	0.00878273	0.00473808	0.267028	0.0339407	0.0104363	0.037799	0.0113428	0.00908998	0.00739924	0.0602584	0.0072707
id78_neg	7-Methylxanthine	0.0214177	0.0101006	0.0535002	0.01278	0.0302913	0.0202163	0.0252842	0.0163406	0.0258292	0.111079	0.0127678	0.0116569	0.00652411	0.0107634	0.0109564	0.00849738	0.143645	0.0093933	0.235414	0.154023	0.167556	0.1354	0.00593473	0.0117437	0.0146169	0.0959925	0.0323183	0.0174911	0.0141345	0.0165684	0.0380458	0.00621368	0.00631792	0.00844561	0.00890529	0.00530169	0.0157017	0.0101437	0.00542608	0.306236	0.0393532	0.0116397	0.0189106	0.0121455	0.00992566	0.0498912	0.0425599	0.00797564
id80_neg	Uric acid	0.102315	0.978095	1.50249	1.93347	6.53233	0.0345518	7.49819	0.741329	0.11903	0.0858178	0.614853	3.45138	2.9047	2.98241	0.118577	0.264417	0.00910317	2.52122	0.603308	0.183689	0.611737	0.136732	0.00786294	2.99454	4.24634	0.0985139	0.842436	4.72413	0.363351	2.40127	0.212705	3.84691	4.72778	2.77783	5.05379	4.64485	1.2909	3.73966	10.9726	0.307564	4.27206	0.787841	0.248771	1.85563	0.25861	6.19165	0.426477	1.39034
id85_neg	cis-Aconitic acid	0.00909619	0.0108345	0.00788255	0.0104897	0.0602428	0.0141909	0.0242744	0.0166787	0.00612983	0.0267667	0.0128701	0.0114571	0.0208585	0.0104133	0.174466	0.0077205	0.0172859	0.00929042	0.0743143	0.031482	0.157978	0.125321	0.00505489	0.0165669	0.070049	0.0937822	0.031859	0.0169317	0.0186219	0.0158022	0.00664219	0.1023	0.0187807	0.0228535	0.0362218	0.0394682	0.0146944	0.0557456	0.0301298	0.291612	0.0356902	0.0505691	0.0181624	0.011746	0.00986402	0.266682	0.00963051	0.0100501
id99_neg	L-Tyrosine	0.58656	0.811721	0.758723	0.069955	0.357583	0.0909987	0.148533	0.0231294	0.188434	0.66587	0.169729	0.199387	0.126106	0.262791	0.691236	0.0413696	0.742185	0.116021	0.0708302	0.656227	0.186556	0.193928	0.0039054	0.105535	3.51678	0.370914	0.292285	0.603054	1.14107	0.102973	0.136877	0.0900476	0.140112	0.336657	0.0982321	0.327883	0.726817	0.520585	0.246054	0.101076	0.197482	0.870856	0.649433	0.251537	0.178519	0.432952	0.167626	0.2856
id100_neg	1-Methyluric acid	0.072698	0.0235982	0.202258	0.120784	0.26037	0.0540288	0.116339	0.117922	0.116979	0.190476	0.200411	0.0521368	0.179854	0.0598567	0.0335746	0.151826	0.0232071	0.13301	0.0455986	0.22427	0.101657	0.0799053	0.00304806	0.126733	0.259152	0.0581753	0.0196603	0.0612514	0.103267	0.124043	0.0599561	0.13941	0.210036	0.173694	0.624405	0.417487	0.0489327	0.560225	0.137893	0.18281	0.0231389	0.0839844	0.102106	0.163809	0.00587017	0.594973	0.0640426	0.0879255
id101_neg	Galactitol	0.0370371	0.937639	0.316478	0.0360638	0.860851	0.0261606	0.908804	0.719343	0.0279206	0.0467855	0.450076	1.90189	0.303915	0.660895	0.0251246	0.0657083	0.00867478	0.834831	0.224701	0.0231829	0.293291	0.271942	0.00491299	0.775246	0.0357726	0.306221	0.785779	0.627791	0.0281057	1.17418	0.00812697	1.17878	0.769621	1.43654	1.26072	0.261209	0.269212	0.0949133	0.395887	0.263565	0.78145	0.0615066	0.168132	0.426046	0.140591	0.120869	0.00907409	0.263278
id103_neg	Pyroglutamylglycine	0.0086804	0.327207	0.100069	0.0358967	0.112703	0.0416038	0.110899	0.0158217	0.729093	0.668304	0.0167621	0.177891	0.0690562	0.173068	0.52165	0.0119731	0.404031	0.0929726	0.0717862	0.798165	0.154088	0.155134	0.00471789	0.148027	0.0440755	0.0837375	0.151412	0.269788	0.861343	0.16777	0.00634455	0.259344	0.152309	0.308916	0.13659	0.0585625	0.364379	0.0106727	0.0639702	0.275359	0.126995	0.0218358	0.0917512	0.159316	0.226094	0.130488	0.00896721	0.172584
id107_neg	Azelaic acid	0.262836	0.0741424	0.103224	0.093056	0.310247	0.184634	0.209836	0.222532	0.0712279	0.451147	0.274154	0.1369	0.0465766	0.10434	0.245857	0.098729	0.137626	0.100615	0.800104	0.215842	2.54662	2.75156	6.24799	0.144312	0.0399586	3.89379	0.965861	0.295081	0.188055	0.185423	0.171479	0.0351495	0.0512989	0.0581063	0.0492811	0.0339678	0.12156	0.164476	0.030465	2.62231	0.282222	0.229853	0.209897	0.080375	0.0681122	0.0429954	0.132945	0.0547107
id110_neg	N-Acetyl-L-glutamic acid	0.026835	0.00968559	0.0341948	0.117273	0.161536	0.0646153	0.0143943	0.033856	0.0183361	0.0667851	0.381209	0.00702835	0.0206831	0.110149	0.130027	0.0424486	0.262623	0.0401252	0.150002	0.0675511	0.0997508	0.0789401	0.19693	0.0228172	0.225089	0.0563699	0.0194169	0.0327844	0.136074	0.0101844	0.547659	0.0192901	0.0168092	0.0295716	0.0666262	0.0295605	0.00909391	0.0399717	0.010928	0.178627	0.129634	0.013235	0.0487177	0.0233678	0.0119351	0.106543	0.64327	0.00974846
id118_neg	Quinic acid	0.0284227	0.00541412	0.00458491	0.00601558	0.0166189	0.00802084	0.0135724	0.00968888	0.0058767	0.0152582	0.0115387	0.00659969	0.00352576	0.00603426	0.0136365	0.00444207	0.0267621	0.00501304	0.042655	0.00795561	0.0913657	0.0718636	0.0144644	0.00647675	0.00805573	0.0520559	0.0179617	0.00950728	0.180402	0.00879807	0.0037355	0.00343537	0.00339921	0.00468732	0.00485579	0.00278546	0.00843433	0.00552841	0.0028978	0.171994	0.020208	0.00643832	0.0296221	0.00674197	0.0055704	0.00465241	0.00554344	0.0042919
id121_neg	D-Glucuronic acid	2.26029	3.51287	2.04576	0.148536	4.82481	0.303876	2.77261	1.18133	0.115064	0.749088	0.679632	2.19131	3.25585	1.60884	0.395798	0.263149	0.51681	2.72523	6.04999	0.477637	0.661554	0.882618	0.0819443	2.21323	4.2046	0.877024	2.61168	7.7917	0.267576	5.41618	0.142149	6.44831	3.06362	1.70176	4.02468	2.73233	4.60728	1.27388	3.80408	0.453383	1.46048	0.596996	0.219582	2.57612	2.02329	0.584434	0.159828	1.85352
id125_neg	Gluconic acid	0.274091	0.820506	0.365948	0.170103	1.70167	0.174045	0.700271	0.688142	0.140366	0.177611	1.20922	1.08138	0.683878	0.628988	0.0962105	1.68637	0.245981	0.656351	0.917897	0.151308	0.169882	0.204971	0.168744	0.823118	0.533849	0.437065	0.592886	1.47221	0.188127	3.29591	0.414601	1.72884	1.03575	0.904147	1.26568	1.60131	0.891272	0.650074	1.19956	0.122895	0.808022	0.285138	0.184126	0.639373	0.175513	0.512534	0.495902	1.02348
id134_neg	cis-5-Decenedioic acid	0.00764939	0.00641444	0.00529	0.00699928	0.0183776	0.00928886	0.0155559	0.0108688	0.0040145	0.016894	0.00822876	0.00751357	0.00415675	0.00688292	0.00667456	0.00518511	0.00471199	0.00600115	0.0498167	0.00917108	0.104922	0.0846006	0.195471	0.00738978	0.0092867	0.0592531	0.0205499	0.0114333	0.00886375	0.0106362	0.00586508	0.004062	0.00380202	0.00518637	0.00562024	0.00324632	0.00963322	0.00622871	0.00339745	0.187561	0.0234461	0.010078	0.0114367	0.00780725	0.00632494	0.00536072	0.00614417	0.0050264
id1069_neg	Heptadecanoyl carnitine	0.0107055	0.0112902	0.00915837	0.0121593	0.0336719	0.0165679	0.0278148	0.0190085	0.00698614	0.0310354	0.0144485	0.0135326	0.0074408	0.0125172	0.0121527	0.00897321	0.0336689	0.0108583	0.0882564	0.0162626	0.187916	0.154583	0.00618938	0.0130299	0.0167919	0.10986	0.0372176	0.0192369	0.0163492	0.0191375	0.00757898	0.00724872	0.00691029	0.00937837	0.0095305	0.00597009	0.0176377	0.0111496	0.00601221	0.339715	0.0417207	0.0129081	0.0206773	0.013693	0.0110882	0.0092666	0.0112097	0.00909106
id1253_neg	LysoPE(0:0/15:0)	0.00645821	0.00689765	0.0564718	0.105766	0.0204987	0.0101456	0.0169742	0.0123317	0.195705	0.0187083	0.00899532	0.0082634	0.00447093	0.0074669	0.00754567	0.0924077	0.0133696	0.00654995	0.0553441	0.0100155	0.121602	0.0928468	0.00365813	0.00813563	0.010036	0.0658506	0.0235334	0.0117913	0.00974132	0.0116119	0.00479504	0.00426913	0.00424625	0.00591121	0.0060041	0.00360528	0.010735	0.00678976	0.00363806	0.213215	0.0267753	0.00810031	0.012993	0.00852608	0.00719816	0.00595057	0.00671914	0.0055681
id4_neg	Propionic acid	0.722531	0.409317	0.133179	0.309151	0.398626	0.180934	0.92527	0.256095	0.208022	0.380765	0.266058	1.38543	0.112649	1.13366	0.127992	0.294472	0.70185	0.0981458	0.117585	0.310925	0.444553	0.50933	0.219685	0.176634	0.0261352	0.54908	0.776157	0.25473	0.408245	0.117231	0.655848	0.164636	0.179968	0.0969271	0.0338385	0.0997787	1.86199	0.30295	0.0454006	0.375006	0.653083	0.254964	0.531643	0.824854	0.574624	0.0463055	0.830038	0.611164
id8_neg	Pyruvic acid	1.32524	0.134694	0.21247	0.289079	0.246423	0.735418	0.178859	0.862265	0.508326	0.411684	0.736384	0.379353	0.0923587	0.271272	0.503192	0.363785	1.13395	0.271775	1.4113	0.544197	1.40995	1.22737	0.437483	0.252307	2.06608	0.479471	0.526303	0.633027	1.32214	0.578025	2.5293	0.321589	0.234956	0.506319	0.135693	0.167272	0.298971	0.404782	0.0879934	1.22204	0.529961	0.347599	1.99585	0.62546	0.327356	0.18704	2.38663	0.225475
id22_neg	L-Glyceric acid	0.531881	0.562734	0.256988	0.143164	0.365264	0.155411	0.227166	0.337873	0.294507	0.238002	0.212308	0.452383	0.108575	0.252093	0.151412	0.10607	0.435554	0.279765	0.755971	0.179565	1.33668	0.732774	0.137213	0.245521	0.234242	0.357118	0.455296	0.593465	0.469576	0.54916	0.643199	0.281084	0.374837	0.564512	0.170943	0.151172	0.359146	0.582998	0.0655426	2.67567	0.557608	0.245131	0.345704	0.766134	1.16852	0.0524713	0.291157	0.449211
id26_neg	Uracil	0.0563552	0.0100157	0.0600804	0.0168735	0.0410349	0.0255986	0.0340343	0.29782	0.0240166	0.0502577	0.189146	0.00752047	0.00412992	0.092491	0.00998743	0.0253274	0.124155	0.00607404	0.14584	0.0306002	0.121902	0.175816	0.0446295	0.0149342	0.0469066	0.103153	0.183864	0.0175977	0.147772	0.0173117	0.082729	0.0121547	0.00385066	0.00536848	0.0111803	0.00333287	0.01688	0.181441	0.00615662	0.190671	0.233365	0.180127	0.207831	0.00797692	0.0063829	0.0149983	0.125032	0.00977078
id60_neg	trans-Cinnamic acid	0.0766941	0.0524738	0.203041	0.0693615	0.0286406	0.0436145	0.0236741	0.0375831	0.163379	0.0457276	0.0599236	0.0209743	0.00935314	0.0232091	0.221418	0.0995345	0.123995	0.00899509	0.0751615	0.102299	0.160884	0.128628	0.0903653	0.0243234	0.369934	0.0920932	0.0309044	0.028682	0.0965166	0.0157291	0.0899701	0.00674946	0.0177949	0.0231184	0.0111004	0.0218073	0.0899898	0.0490033	0.0159653	0.282397	0.0927991	0.0731237	0.19387	0.0205443	0.0219011	0.029307	0.134051	0.0237035
id96_neg	2-Isopropylmalic acid	0.0114025	0.0122362	0.00992037	0.0130159	0.0359583	0.0179585	0.0291257	0.0209638	0.00772496	0.0330142	0.0157022	0.0142797	0.00762869	0.0130563	0.0130458	0.00962635	0.00897041	0.0109944	0.0897676	0.0172933	0.205373	0.1578	0.00610326	0.0145079	0.0174302	0.112633	0.0394821	0.0205709	0.0166182	0.0199933	0.00808249	0.00751869	0.00735488	0.0102211	0.0105065	0.00613	0.0186675	0.0119618	0.00635988	0.372142	0.044598	0.014009	0.199098	0.0144583	0.0120527	0.0100664	0.0119943	0.00950782
id108_neg	Glycylleucine	0.0757264	0.00700811	0.0463747	0.0120792	0.0212593	0.0920323	0.0177679	0.0379484	0.228589	0.0934933	0.0887397	0.00830122	0.00467127	0.0311835	0.38769	0.172865	0.123616	0.00676319	0.0538378	0.152785	0.122802	0.0935081	0.0502913	0.0231317	0.0455221	0.066721	0.0223066	0.018618	0.0676573	0.0114421	0.151919	0.00444273	0.00439194	0.00572734	0.00582564	0.00373743	0.0106511	0.0112811	0.00371001	0.208102	0.0744117	0.0348472	0.13082	0.0087497	0.00703459	0.00572162	0.164096	0.0056874
id117_neg	Citric acid	0.0196292	0.0983844	0.0245717	0.0101435	0.0275863	0.0135636	0.0223016	0.0154279	0.00754412	0.0620196	0.0233466	0.0106746	0.106193	0.00969569	1.59404	0.0196467	0.00903796	0.0497695	0.0697925	1.05769	0.153502	0.120764	0.00478745	0.0254959	0.360171	0.0896866	0.0307505	0.0480263	1.85279	0.0164491	0.00628937	0.412518	0.0890889	0.317473	0.217845	0.145944	0.0144067	3.17941	0.0998603	0.273267	0.0343191	0.627087	0.0249999	0.173039	0.0268218	0.0761009	0.0143264	0.0965239
id135_neg	Dodecanoic acid	0.0312344	0.00960321	0.0292698	0.0228519	0.0286551	0.0382923	0.023607	0.0566821	0.017924	0.0605692	0.114591	0.0117095	0.00639022	0.0222754	0.127496	0.0102647	0.0166144	0.00897041	0.0760155	0.0957475	0.166267	0.128063	0.0231933	0.0112054	0.0143021	0.0898666	0.031773	0.0173938	0.0160581	0.0160317	0.0534364	0.00611667	0.00576094	0.00807279	0.00836984	0.00497877	0.0152747	0.0353869	0.0052253	0.290235	0.0369552	0.402125	0.0411778	0.012316	0.00950784	0.00818378	0.0659816	0.0076646
id140_neg	L-Acetylcarnitine	0.0108635	0.0112653	0.426258	0.0125278	0.0345793	0.12465	0.0289908	0.0199193	0.300955	0.62232	0.0153707	0.0137321	0.007442	0.0125556	0.275932	0.204882	0.156947	0.0107101	0.0887531	0.634477	0.190106	0.14967	0.00603702	0.024624	0.0171979	0.112004	0.038049	0.0202215	0.452195	0.0188724	0.00793273	0.00747913	0.00707281	0.009753	0.0101035	0.00601246	0.0175495	0.0115031	0.00619804	0.35787	0.0426246	0.0133963	0.0745597	0.0140281	0.0117805	0.00985922	0.0115017	0.00934165
id150_neg	Jasmonic acid	0.0153866	0.00400469	0.00336585	0.00449812	0.0120711	0.00606129	0.00979163	0.00689069	0.00259576	0.0112557	0.0131288	0.00482486	0.00267237	0.00429832	0.00444533	0.00320941	0.00531823	0.00384822	0.0325727	0.00590985	0.0666878	0.0548898	0.34249	0.00478037	0.0060016	0.0385989	0.0137536	0.00744705	0.00578571	0.00651439	0.0275173	0.00261647	0.00250044	0.00348112	0.00355306	0.00213695	0.00632976	0.005616	0.00215155	0.119844	0.0146035	0.0157496	0.00724756	0.00502619	0.00417867	0.00340581	0.00819959	0.00329283
id152_neg	Dihydrojasmonic acid	0.0482926	0.0136462	0.0180182	0.015044	0.040595	0.0199915	0.0328759	0.0233534	0.00845504	0.0366023	0.0390585	0.0161953	0.00854511	0.014941	0.0398273	0.0109496	0.0181993	0.0128795	0.104457	0.0364494	0.232127	0.180926	0.226381	0.0156742	0.0202668	0.124067	0.0443952	0.0239024	0.0189163	0.0223119	0.0890071	0.00880511	0.00859662	0.0113886	0.0119854	0.00712211	0.0207145	0.0132431	0.00710245	0.410653	0.0506095	0.0289182	0.0252316	0.0167697	0.0134822	0.0144363	0.0506204	0.0109314
id168_neg	Pantothenic acid	0.717315	0.0136172	0.377966	0.16154	0.038302	0.094074	0.0316383	0.0291132	0.128031	0.143416	0.340883	0.0148444	0.0142024	0.0608754	0.119561	0.178447	0.535725	0.0158629	0.15666	0.157394	0.221246	0.170334	0.136577	0.019726	0.077117	0.202303	0.054156	0.0517429	0.201024	0.0206148	0.696532	0.0294088	0.0183371	0.0267529	0.0223318	0.0117332	0.0191896	0.0621657	0.019543	0.374928	0.0465912	0.0269627	0.121667	0.0154128	0.0220766	0.131892	0.682416	0.0102467
id170_neg	N-Acetylgalactosamine	3.24873	5.9296	2.06013	2.17655	4.61532	0.302972	5.78411	0.136554	0.574835	1.27206	0.565791	8.67891	0.456665	8.79621	0.645847	0.396425	3.74203	0.72941	0.666121	1.2336	2.07561	2.21071	1.67236	1.028	0.264742	2.6455	7.36064	2.65144	2.53485	1.0146	4.51432	1.52324	1.34899	2.05052	1.01395	1.18102	14.0496	0.593136	0.259831	1.02342	5.39025	0.255504	2.57913	5.06275	3.46762	0.219918	5.10692	6.14823
id171_neg	Ethyl glucuronide	0.308165	0.0555161	0.129838	0.0338051	0.250744	1.80673	0.119509	5.14953	0.514278	2.27518	2.40784	0.106203	0.0819977	0.0902064	0.452983	1.55298	0.0601002	0.0838174	1.95762	1.10326	0.771147	0.986132	0.0229548	0.275958	0.107823	1.3803	0.436204	0.139345	0.270666	0.198407	0.076623	0.706295	0.315255	0.149433	0.0937634	0.0643575	0.102586	3.53546	0.251547	0.437831	0.219255	2.41711	0.260593	0.142675	0.301638	0.227108	0.0928226	0.0583578
id180_neg	Porphobilinogen	0.0468166	0.0743532	2.43542	0.169495	0.0978851	2.77229	0.0741691	0.488181	1.28193	1.89566	0.363193	0.0387505	0.0262922	0.0320675	1.50483	3.1102	1.57964	0.0343861	1.19233	2.37459	0.326	0.255734	0.0117002	0.490451	0.406084	0.186002	0.104509	0.0687376	2.2238	0.0505119	0.0199142	0.053375	0.0634673	0.143638	0.0793396	0.0533821	0.0647877	0.0623267	0.0186415	0.57903	0.0952159	0.0280491	0.401082	0.0742247	0.156293	0.0892692	0.0258282	0.0717709
id193_neg	Dodecanedioic acid	0.0342587	0.0103263	0.0193333	0.0111177	0.0298194	0.0149527	0.0246347	0.0255611	0.0211316	0.0301179	0.0491969	0.0120116	0.00655733	0.010946	0.0475366	0.00838377	0.0187003	0.00947462	0.0787297	0.0230493	0.170516	0.13312	0.412328	0.0118815	0.0153968	0.0958579	0.0333901	0.0188477	0.0143923	0.0170141	0.0803039	0.00662831	0.00617938	0.00837408	0.00944137	0.00543886	0.0158672	0.0232234	0.00531176	0.30739	0.03952	0.0420698	0.0186109	0.0130276	0.0103403	0.00878825	0.0445579	0.0084218
id194_neg	Valylleucine	0.0184125	0.00816246	0.132298	0.108378	0.0239616	0.531326	0.0205741	0.12944	1.35547	0.346746	0.321786	0.00961756	0.00550377	0.0409362	0.67572	0.807634	0.0828418	0.00791578	0.0937949	0.296314	0.140106	0.110191	0.186827	0.100941	0.117862	0.099433	0.0487128	0.0443176	0.0711339	0.0136788	0.300558	0.00531563	0.0100867	0.00691896	0.00941035	0.0151534	0.0127539	0.13188	0.0186451	0.251593	0.121385	0.0949827	0.0253944	0.0101053	0.00840952	0.0457606	0.320211	0.00694207
id195_neg	Paracetamol sulfate	0.00440796	0.0765904	0.0240331	0.0297182	0.0282094	0.00714774	0.0160863	0.00797144	0.00294924	0.012637	0.00636098	0.00560243	0.0430581	0.00972487	0.00517258	0.00376222	0.0035363	0.0357741	0.0360849	0.006953	0.0784424	0.0601299	0.00242904	0.0443335	0.00684484	0.0457445	0.0151114	0.071461	0.00670232	0.0793439	0.0032006	0.195498	0.119311	0.114995	0.362788	0.0371444	0.0190878	0.00463856	0.0259248	0.140856	0.0173343	0.00536109	0.00872931	0.115954	0.00463416	0.331079	0.00443512	0.0260629
id203_neg	Serylglutamic acid	0.0155834	0.284075	0.12145	0.0297058	0.11117	0.0424577	0.280837	0.0535149	1.25756	0.919275	0.0279994	0.155716	0.0818422	0.14351	0.798708	0.0351332	0.273432	0.105611	0.100487	0.659817	0.211289	0.171054	0.0124299	0.226504	0.0843437	0.118275	0.515489	0.210646	1.129	0.126022	0.0130349	0.35105	0.196256	0.3256	0.220766	0.114915	0.192448	0.0258111	0.075592	0.366938	0.21899	0.0508737	0.0854279	0.130736	0.232048	0.241228	0.0187061	0.156998
id216_neg	Cytidine	0.0688512	1.97011	0.280116	0.170477	1.48438	0.0746936	3.38965	0.0234414	0.296871	0.100615	0.0279295	3.90681	0.293881	2.67663	0.179343	0.0314681	0.160735	1.39197	0.109683	0.0902046	0.227011	0.272919	0.0334519	1.54538	0.0426046	0.130916	4.35434	3.57721	0.516382	1.72696	0.00957449	1.00059	0.896695	1.00724	0.578369	0.336144	5.09876	0.0330473	0.197887	0.401119	1.0875	0.0365627	0.0574284	1.29642	0.87889	0.120887	0.0164959	1.43205
id220_neg	Uridine	0.0330776	1.83902	0.225691	0.277271	0.629186	0.530123	0.658463	0.0793441	1.7634	3.04647	0.0906089	1.23281	0.387727	0.753481	0.899143	0.0740438	1.01711	0.63043	0.245483	3.10559	0.140406	0.109632	0.0302944	0.655542	0.383579	0.246026	1.38205	1.75381	3.03137	1.56072	0.0235897	1.02189	0.684483	1.30426	1.02419	0.59906	1.38044	0.0349113	0.249029	0.24755	0.462753	0.0418562	0.254415	1.36075	0.832891	0.87981	0.0399127	1.47932
id224_neg	Leucylleucine	0.23669	0.00512131	0.276167	0.0481062	0.0151611	0.380171	0.0124336	0.276145	1.00046	0.465021	0.849216	0.00615508	0.00335033	0.0513018	0.589135	0.628161	0.42169	0.00518877	0.188292	0.644962	0.0876004	0.0682172	0.228481	0.0579073	0.124836	0.160155	0.0643384	0.023551	0.239868	0.00878208	0.388446	0.00325454	0.00318935	0.00455433	0.00460768	0.00274935	0.00807539	0.249691	0.0138922	0.154752	0.0883207	0.29133	0.188131	0.00663324	0.00527783	0.0133667	0.361275	0.00420469
id225_neg	2-Hydroxymyristic acid	0.022077	0.0222068	0.0127912	0.0167222	0.194841	0.213987	0.0389206	0.0349232	0.0129108	0.0339282	0.083106	0.0153306	0.0142054	0.018683	0.0373937	0.0614117	0.0193714	0.0133674	0.144545	0.0418186	0.214387	0.166872	0.0230702	0.0998146	0.0188275	0.117345	0.0416679	0.0223762	0.0284418	0.022595	0.0167273	0.00795711	0.00778916	0.0179698	0.0630657	0.031884	0.0192547	0.0202207	0.00667137	0.381485	0.0472472	0.0203453	0.0235912	0.0188246	0.0236114	0.0680631	0.0240712	0.0115738
id232_neg	Methylphenobarbital	0.00667185	0.0377925	0.0232715	0.0132992	0.0462311	0.0107719	0.0224379	0.0116676	0.00459396	0.0194176	0.00911657	0.0159468	0.0171075	0.0287077	0.00780942	0.00606737	0.00531506	0.0342276	0.0549	0.0103419	0.117883	0.0966791	0.00369338	0.0361232	0.0104369	0.0685414	0.0392997	0.069131	0.0100924	0.0518953	0.00483661	0.0708327	0.056234	0.0854441	0.092543	0.0320313	0.0303582	0.00685977	0.0112492	0.218661	0.0280993	0.00812961	0.0133097	0.0665016	0.0322835	0.0852037	0.00691068	0.0684417
id234_neg	Leucyl-Aspartate	0.00899203	0.00950309	0.0200373	0.0106025	0.0355359	0.014625	0.023085	0.0163688	0.0119178	0.0266769	0.0124378	0.0115548	0.0061784	0.0105484	0.0181637	0.00815333	0.00714238	0.00918044	0.0733171	0.0138975	0.16629	0.129917	0.00499116	0.0114479	0.247485	0.0921059	0.0307845	0.0167829	0.016946	0.0158976	0.00660295	0.00595671	0.0059131	0.00810366	0.00821767	0.00508878	0.0146632	0.0096007	0.00520639	0.290905	0.0363638	0.0110716	0.0177304	0.0120578	0.00954025	0.00805623	0.00928657	0.00785103
id238_neg	(all-Z)-8,11,14-Heptadecatrienal	0.0105476	0.0113483	0.00906138	0.0121213	0.0329817	0.0164427	0.0282662	0.0189753	0.00698171	0.030853	0.0143737	0.0133271	0.00717282	0.0120594	0.0154418	0.00881507	0.00793945	0.0104639	0.0869235	0.0161255	0.189529	0.149701	0.116449	0.0134081	0.016408	0.106956	0.0369337	0.0200901	0.0158103	0.0184713	0.0126316	0.00696352	0.00677048	0.00949201	0.0097196	0.00588292	0.0173262	0.0108299	0.00595741	0.336683	0.0420823	0.0283734	0.0208271	0.013959	0.0115281	0.00938617	0.0284698	0.00881606
id272_neg	5-Methylcytidine	0.00560644	0.210036	0.0516606	0.00666341	0.0955795	0.0284468	0.0145894	0.0103809	0.335206	0.229045	0.00804531	0.00690444	0.0625718	0.0514322	0.209745	0.0106212	0.109416	0.0424208	0.0485726	0.255307	0.102131	0.0826824	0.00322078	0.0404105	0.00895809	0.0571705	0.0195129	0.133012	0.265105	0.0674866	0.00423565	0.169028	0.0894962	0.128862	0.0799943	0.0413342	0.104968	0.0757107	0.0486971	0.177633	0.0235296	0.0277542	0.0472474	0.0573965	0.139301	0.0650252	0.0060163	0.060557
id275_neg	Ribothymidine	0.0211459	0.0925142	0.340189	0.0589907	0.575663	0.406392	0.704941	0.0230478	0.481353	0.294287	0.0456913	0.620538	0.200792	0.462546	0.387562	0.165061	0.279034	0.339834	0.103866	0.445568	0.223301	0.175831	0.0068857	0.360387	0.0699855	0.18109	0.979414	0.385176	0.615635	0.45485	0.0288256	0.340242	0.167039	1.38492	0.454792	0.45507	0.0377254	0.32698	0.303408	0.418795	0.280246	1.58797	0.191309	0.134823	0.502724	0.261175	0.0351865	0.487566
id278_neg	3-hydroxypentadecanoic acid	0.00953775	0.0159918	0.0137201	0.00551818	0.178512	0.00751889	0.0359227	0.00850476	0.00314459	0.0140846	0.00655704	0.0220505	0.0210373	0.0155748	0.0053868	0.00694793	0.00364879	0.0137863	0.0878578	0.00721963	0.0847097	0.0666557	0.00438999	0.0121929	0.00762056	0.0481998	0.0165494	0.0111954	0.00741966	0.032098	0.00343951	0.00678221	0.00879831	0.0192489	0.210335	0.103492	0.0161094	0.00697942	0.00508005	0.15417	0.0185163	0.00575692	0.00938383	0.0173818	0.0380961	0.0852073	0.00508723	0.0161035
id315_neg	3-Oxohexadecanoic acid	0.0247611	0.00523683	0.0218899	0.00781141	0.0156183	0.069264	0.0125767	0.0555037	0.0585351	0.11262	0.107162	0.00627694	0.00334219	0.0101011	0.14942	0.0160787	0.0355882	0.00499704	0.061095	0.17797	0.0865792	0.0681267	0.00603383	0.00604375	0.00778874	0.0487422	0.0169146	0.00887075	0.0362451	0.00867628	0.00376163	0.00336224	0.00304928	0.00435005	0.171637	0.0175669	0.00818105	0.0249058	0.00269407	0.156302	0.0188283	0.129081	0.00959092	0.00635134	0.00726808	0.0042982	0.0051995	0.00420671
id329_neg	Stearidonic acid	0.0291425	0.0149096	0.0119786	0.0164368	0.0443532	0.0218423	0.0368378	0.0255154	0.00923779	0.0402062	0.0187435	0.0176947	0.00933619	0.0229991	0.0161176	0.0119633	0.0146714	0.0138827	0.113806	0.021581	0.253616	0.197675	0.184993	0.0171025	0.0221431	0.141629	0.0485052	0.0261153	0.0206675	0.0243775	0.0603624	0.00962027	0.00939247	0.012372	0.013095	0.00778146	0.0227398	0.0146725	0.0078376	0.448671	0.0552948	0.0244671	0.0280014	0.0183222	0.0147153	0.0124169	0.0232868	0.0119434
id331_neg	alpha-Linolenic acid	0.0687567	0.00686107	0.0893858	0.0166344	0.0201874	0.115265	0.0167244	0.0942085	0.0130824	0.0687362	0.86968	0.00804737	0.00440318	0.0619309	0.494979	0.00538811	0.17611	0.00648979	0.0519032	0.226738	0.11353	0.0904487	0.0484769	0.00788944	0.0100067	0.0647002	0.0220871	0.0121754	0.00944227	0.0114207	0.437355	0.00425801	0.00402256	0.00560821	0.00585108	0.0035626	0.0107275	0.0398916	0.00372542	0.204615	0.0739541	0.667337	0.139468	0.00865781	0.00699073	0.00559641	0.486704	0.00525376
id338_neg	Linoleic acid	0.512063	0.022827	0.257666	0.0611617	0.0677489	0.0924111	0.0562496	0.114359	0.0558334	0.267165	1.50754	0.0278449	0.0151507	0.493599	0.970384	0.0369298	0.0698335	0.021879	0.178783	0.336564	0.384522	0.310107	0.38648	0.034476	0.0342315	0.222001	0.0758715	0.0406702	0.0324938	0.0386963	0.42589	0.0144497	0.0140492	0.0194166	0.0634203	0.0119534	0.036114	0.0228758	0.0125455	0.702548	0.305518	1.29004	0.338955	0.029133	0.0232386	0.0291376	1.0863	0.0185284
id361_neg	Hexadecanedioic acid	0.0128616	0.0136589	0.0110492	0.0147804	0.0402171	0.0199221	0.0344672	0.0229371	0.00851333	0.0371864	0.034238	0.0162507	0.00874637	0.014705	0.0148158	0.0107489	0.00968119	0.0127594	0.105993	0.0195923	0.231107	0.182542	0.460726	0.0198127	0.0197687	0.13042	0.0450361	0.0242544	0.0192787	0.0224844	0.0090302	0.00849116	0.00823921	0.0114581	0.0118519	0.00700527	0.0211272	0.0132058	0.00726433	0.410086	0.0513142	0.0157195	0.025245	0.0167138	0.0140571	0.0114453	0.0130274	0.0107156
id364_neg	12-hydroxyheptadecanoic acid	0.00972253	0.00451078	0.29888	0.0146519	0.0133525	0.0878546	0.0109446	0.0181382	0.00285533	0.0121727	0.116739	0.00557582	0.00295589	0.00774424	0.00636956	0.00355761	0.331356	0.00431597	0.0778508	0.00664139	0.0764609	0.0606919	0.0358401	0.00542674	0.00663345	0.0410609	0.0146726	0.0081575	0.011981	0.00743473	0.0493891	0.00283785	0.00279579	0.00387274	0.00919907	0.00239351	0.00700302	0.895652	0.00245256	0.138051	0.0215468	0.0108823	0.666914	0.00561728	0.0045822	0.00384287	0.0318273	0.00365658
id367_neg	Orotidine	0.0198105	0.0593874	0.0543905	0.0284344	0.0511665	0.00949967	0.0463531	0.0111541	0.00396099	0.0175129	0.00842413	0.0635525	0.0395712	0.0525155	0.00695254	0.00509938	0.0132089	0.0533664	0.201045	0.0119903	0.106088	0.0826876	0.00339598	0.0534118	0.0173251	0.0607054	0.0591761	0.0699498	0.00880648	0.161639	0.00972835	0.111485	0.0977084	0.141711	0.257349	0.0839553	0.054948	0.0287038	0.0392768	0.185997	0.0607839	0.00957529	0.0310238	0.144436	0.025269	0.318966	0.00618228	0.0974433
id395_neg	13-OxoODE	0.0854065	0.0123932	0.071852	0.0541733	0.0366511	0.0321511	0.0311705	0.0533894	0.0858713	0.290366	0.839409	0.0147091	0.00816188	0.0386409	0.349849	0.00984786	0.334569	0.0112584	0.095747	0.365745	0.208494	0.165614	0.180352	0.0338384	0.0232002	0.11656	0.0403803	0.0223969	0.0177205	0.0206191	1.13936	0.00771093	0.00758273	0.0105848	0.0107713	0.0063723	0.0197602	0.198083	0.00656098	0.385863	0.135822	0.758088	0.0291158	0.0155618	0.012362	0.0156769	0.606375	0.0096407
id423_neg	Ricinoleic acid	0.064114	0.0117574	0.3876	0.0139396	0.0415524	0.0841677	0.0683099	0.033661	0.0405085	0.0576481	0.119672	0.0200857	0.00558587	0.0267423	0.0887748	0.0222909	0.601534	0.0224914	0.149578	0.123533	0.223437	0.208037	0.230344	0.0102534	0.0123199	0.0986915	0.0926405	0.0146326	0.0798292	0.0231541	0.104428	0.00830681	0.00833861	0.0145469	0.0117057	0.00807133	0.0214234	4.35366	0.00451342	0.253347	0.0649329	0.338901	0.150045	0.0316517	0.0108994	0.0113298	0.126713	0.00896534
id442_neg	N-Acetylgalactosamine 4-sulphate	0.295481	0.590652	0.408371	0.989174	0.604802	0.0319258	0.516985	0.0679685	0.0177068	0.0520941	0.0843746	0.880571	0.399451	0.6279	0.0449043	0.0203731	0.131139	0.703131	1.11137	0.0926211	0.0944772	0.071617	0.0503394	0.700753	0.216237	0.123541	0.376628	0.641178	0.0901733	1.25194	0.148002	0.846018	0.780355	1.07074	2.80747	1.07591	0.684896	0.146396	0.306656	0.16564	0.258893	0.030891	0.168949	0.691619	0.358227	2.69844	0.152817	1.0453
id454_neg	Arachidonic acid	1.11561	0.397383	1.18856	0.392424	0.547152	1.34792	0.039214	2.62796	1.45196	1.24302	3.85236	0.133885	0.0350383	1.23184	5.31948	0.175655	1.55763	0.146321	0.350513	3.0881	0.0874265	0.0683828	0.672734	0.405712	3.40651	0.0474572	0.387166	0.327954	0.137872	0.22352	4.44839	0.214244	0.340976	0.339373	0.379335	0.153877	0.307332	0.822286	0.0902002	0.152868	1.6303	4.77937	3.70279	0.396383	1.91186	0.727485	3.57291	0.228902
id466_neg	N-Acetylneuraminic acid	9.07111	14.8496	3.97949	4.86036	7.35565	0.159175	6.65294	0.903443	5.73312	0.735078	2.58847	18.253	3.62682	8.12391	0.0977336	1.87025	15.8374	13.1502	0.896079	1.88374	2.0768	3.42022	2.74553	11.2333	2.11644	4.29893	25.0829	22.7121	14.1768	24.3446	0.688353	11.7729	11.4135	20.3513	9.81021	6.13832	8.94026	0.406061	1.72658	1.14375	13.2226	0.793012	1.7485	35.2299	31.0628	1.48219	0.831378	16.5786
id485_neg	9(S)-HPODE	2.57206	0.0273087	0.887736	0.0973528	0.0995762	0.364365	0.103205	0.579352	0.468643	0.594522	3.73613	0.0481429	0.0205724	0.749514	2.38451	0.0339432	0.594292	0.0257744	0.260305	0.876084	0.525479	0.546868	27.4981	0.0877308	0.333877	0.540013	0.0888433	0.0954271	0.0726616	0.0515038	6.63711	0.0205962	0.0202999	0.0261819	0.0239851	0.028508	0.0414537	0.48868	0.0157014	0.943425	1.26443	2.62199	0.641878	0.038495	0.0432124	0.227415	3.92685	0.0292721
id486_neg	13-HPODE(1-)	0.0513814	0.0246228	0.0423179	0.0272835	0.075101	0.0464204	0.0633823	0.045841	0.023292	0.0846382	0.108347	0.0304155	0.0162749	0.0273121	0.0481037	0.0203833	0.0391269	0.0239504	0.215254	0.0408745	0.427781	0.386289	3.43951	0.0301608	0.0367335	0.239097	0.0822688	0.0446083	0.0356076	0.0416305	0.146516	0.0162868	0.0152937	0.0213741	0.0219249	0.0131639	0.039197	0.0424774	0.0136069	0.753198	0.133899	0.0852992	0.0548985	0.0308666	0.0253562	0.0225104	0.0663468	0.0205764
id491_neg	Palmitoylglycine	0.0303451	0.00412911	0.136521	0.0400304	0.0123209	0.0189448	0.0101503	0.00710343	0.0112459	0.0110833	0.0402852	0.00503476	0.00274762	0.00436662	0.0956851	0.00336845	0.031466	0.00385703	0.0326846	0.0848728	0.0698469	0.0550636	0.0166899	0.004818	0.0057932	0.0386401	0.0136615	0.00747884	0.00580201	0.0068932	0.00494648	0.0025118	0.00247704	0.00336808	0.0035954	0.00214073	0.00652049	0.00400604	0.00224674	0.124793	0.0158573	0.0816746	0.0075965	0.00486275	0.00408811	0.00344891	0.00398868	0.00324715
id496_neg	Octadecanedioic acid	0.00908894	0.00954857	0.0130705	0.0108489	0.0287636	0.026208	0.0237127	0.0163258	0.00681966	0.026022	0.0460678	0.0116339	0.00610927	0.0102615	0.0102131	0.00762255	0.00684839	0.00947734	0.0989451	0.0299112	0.164429	0.127336	1.3051	0.0347588	0.0144402	0.0912806	0.0319582	0.017162	0.0135719	0.0164175	0.00650031	0.00937039	0.00597409	0.00807919	0.00854985	0.00504351	0.0151891	0.0885275	0.00511677	0.392816	0.0361201	0.0110643	0.0178892	0.0118811	0.00976577	0.00799615	0.00938005	0.0101877
id507_neg	MG(0:0/15:0/0:0)	0.00944801	0.00850282	0.0070841	0.0527801	0.0254434	0.0130307	0.0272426	0.0187456	0.0130778	0.050654	0.0111103	0.0139058	0.00552002	0.00940298	0.0281455	0.00854415	0.00613401	0.00817556	0.398308	0.0145205	0.549426	0.647488	0.0418931	0.0110228	0.0275084	0.278348	0.162164	0.0373566	0.0679273	0.0495885	0.173208	0.0100417	0.00793127	0.0159928	0.0102845	0.00763842	0.0423218	4.1015	0.00447735	1.54865	0.103776	0.017107	0.030459	0.0310512	0.0114752	0.0105514	0.11961	0.0116684
id513_neg	Leukotriene A4	0.136471	0.0213683	0.0543838	0.0164379	0.0445419	0.0227844	0.037405	0.0262797	0.0129497	0.0508656	0.0257927	0.0179736	0.00996254	0.103405	0.164826	0.0121757	0.178141	0.0143162	0.116764	0.0217356	0.25348	0.202197	0.0406521	0.0181109	0.0706117	0.148272	0.0492178	0.0267735	0.021785	0.0252543	0.311053	0.00970444	0.00938879	0.0126208	0.0131932	0.00943435	0.0232154	0.0514234	0.00797254	0.469761	0.144877	0.357125	0.0275203	0.0189816	0.0240624	0.0191771	0.244013	0.0121603
id516_neg	18-Hydroxyarachidonic acid	0.0229479	0.0041716	0.0140488	0.00442447	0.0124477	0.00600255	0.0100095	0.00689484	0.00684668	0.0111973	0.0786047	0.00508656	0.00277589	0.0388408	0.0784162	0.00321478	0.050691	0.00389084	0.0330209	0.0178517	0.0705656	0.0556301	0.0704109	0.00486758	0.0216371	0.0390377	0.0137706	0.00755579	0.00586171	0.00696412	0.301387	0.00253765	0.00250253	0.00343795	0.00602874	0.00260526	0.00658758	0.0111503	0.00226985	0.126077	0.0642553	0.0380827	0.0615876	0.00506372	0.0175431	0.009601	0.21254	0.00328056
id520_neg	15(S)-Hydroxyeicosatrienoic acid	0.02049	0.00994985	0.00807111	0.0106772	0.0296745	0.014601	0.0245126	0.0167519	0.00615676	0.027351	0.0782231	0.011926	0.00655744	0.0866064	0.150402	0.00790793	0.0186507	0.00956922	0.0777788	0.0143319	0.165607	0.136232	1.6824	0.011483	0.0147984	0.0968177	0.0327992	0.0169532	0.0139625	0.0164847	0.74982	0.00638817	0.00608991	0.00826499	0.0115881	0.00526134	0.0155438	0.0109436	0.00529845	0.297413	0.0551142	0.011472	0.0943367	0.0120674	0.0097718	0.0108592	0.484014	0.00799265
id556_neg	9,12,13-TriHOME	0.175646	0.0118372	0.0274771	0.0245636	0.03579	0.120718	0.0552217	0.084738	0.0210809	0.0769899	0.331627	0.014785	0.00783406	0.0290906	0.111245	0.0383792	0.0852837	0.0204789	0.0940627	0.0748861	0.356539	0.190633	1.51061	0.0146452	0.028014	0.194095	0.724454	0.0215907	0.0541864	0.0201813	0.183159	0.00776592	0.0193693	0.0177338	0.0105273	0.00625818	0.0188594	0.253772	0.00641189	0.685006	0.123144	0.270917	0.0436208	0.0152096	0.0192787	0.0243767	0.120085	0.00959109
id558_neg	Docosapentaenoic acid (22n-3)	0.0181926	0.00446307	0.00587125	0.00479247	0.0131215	0.00642097	0.0106189	0.00751745	0.00276322	0.0166752	0.155632	0.00542908	0.00272751	0.213043	0.474897	0.0034401	0.225428	0.00406029	0.0342084	0.0279198	0.0749266	0.0579129	0.0478452	0.00536095	0.00826124	0.0409873	0.0146861	0.00753465	0.00599436	0.00729093	0.494147	0.00278384	0.00268624	0.00385981	0.00381171	0.00221535	0.00679979	0.00678791	0.00236624	0.132205	0.0677576	0.0711057	0.124608	0.00530235	0.00826954	0.00778932	0.395825	0.00346686
id566_neg	Adrenic acid	0.0152906	0.00483377	0.00382105	0.00522707	0.0141583	0.0067793	0.0111082	0.00782369	0.00290402	0.0129196	0.175135	0.00559678	0.00302493	0.0685293	0.363164	0.00381639	0.0746804	0.00433433	0.0360408	0.0321137	0.078007	0.0609495	0.0973804	0.00558472	0.00686606	0.0456862	0.0151083	0.00813503	0.00656677	0.00774997	0.317261	0.00287934	0.00289295	0.00390515	0.00398687	0.00241991	0.00730872	0.00464414	0.00255361	0.139204	0.0868567	0.0389749	0.188431	0.00553662	0.00702546	0.00396606	0.351602	0.00383941
id572_neg	Prostaglandin A2	0.0232436	0.00715676	0.00895355	0.00781853	0.0211647	0.0119583	0.0182437	0.0118019	0.017237	0.0192556	0.00944795	0.00859885	0.0046904	0.0195193	0.0242875	0.00562459	0.0159856	0.00658921	0.0546928	0.010346	0.125096	0.0940766	0.0488211	0.00848066	0.0157127	0.0673085	0.0236267	0.0121987	0.00988284	0.0116775	0.0505939	0.00440307	0.00427994	0.00595706	0.00602994	0.00369617	0.0109882	0.010146	0.00393789	0.221063	0.0255774	0.01824	0.0133909	0.00867881	0.00705654	0.0105092	0.0299438	0.00578359
id586_neg	14,15-DiHETrE	0.576355	0.351235	0.829984	0.10008	0.268444	0.11183	0.144246	0.334567	0.284089	0.63428	0.814199	0.283445	0.0160967	0.465644	1.19259	0.0142451	0.718099	0.0864883	0.203692	0.979027	0.303049	0.236606	0.855389	0.119782	1.61145	0.173299	0.0787884	0.250869	0.0303225	0.0304866	2.6887	0.0411902	0.03676	0.0834839	0.0590541	0.160605	0.587826	0.380607	0.0168727	0.544604	0.61103	1.83472	0.458218	0.172939	0.929794	1.06554	2.01161	0.390328
id587_neg	11,12-DiHETrE	0.0495361	0.013021	0.043456	0.0139949	0.0378431	0.0190947	0.0324326	0.0213252	0.0280013	0.0354006	0.0730854	0.0152914	0.00848188	0.0312468	0.154043	0.0101144	0.0386056	0.0120868	0.0997358	0.018345	0.217465	0.171766	0.440069	0.0153844	0.117196	0.122721	0.0423777	0.0227943	0.0181407	0.0211341	0.392308	0.00798993	0.00776843	0.0107817	0.0112324	0.00675005	0.0198801	0.0275205	0.00683552	0.399944	0.0662091	0.033672	0.063739	0.0161605	0.0689753	0.0980552	0.259915	0.0101155
id599_neg	Stearoylglycine	0.00689026	0.00458964	0.00995019	0.00497038	0.0135041	0.00652425	0.0111876	0.00792198	0.00280274	0.0123285	0.0124769	0.00538321	0.00294546	0.00488205	0.038008	0.00441104	0.013232	0.00434128	0.0347165	0.0104736	0.0759445	0.0605047	0.00236351	0.00527756	0.00669385	0.0432805	0.0143851	0.00794917	0.0063163	0.00740191	0.00295815	0.00280318	0.00269085	0.00369635	0.00391402	0.00235616	0.00717607	0.00449951	0.00249208	0.133955	0.0175517	0.016326	0.00843975	0.00579155	0.00467638	0.00374366	0.00445315	0.00349006
id600_neg	Trehalose	0.594743	0.0321659	0.0387243	0.0884616	0.185836	0.613764	0.0650715	6.54839	0.703986	2.05754	3.01218	0.0479691	0.0234995	0.0325143	0.325598	2.29161	0.142337	0.0463051	0.420471	0.881287	1.53408	1.32144	0.114848	0.25993	0.0546746	2.29361	0.555522	0.102131	0.198652	0.143313	0.0564178	0.0716286	0.028386	0.077806	0.147721	0.0202984	0.0586436	4.56044	0.0158664	0.411448	0.192994	2.2323	0.303187	0.0847209	0.0454376	0.0861438	0.0890023	0.0354855
id747_neg	Testosterone sulfate	0.316317	0.478156	0.588802	0.884316	1.99765	0.0515549	0.61548	0.338674	0.416156	0.412742	0.191674	0.788593	0.475005	0.873033	0.267774	0.190266	0.677615	0.295273	1.48642	1.17238	0.265894	0.206351	0.160615	0.226382	1.43028	0.194257	0.254669	0.0688614	0.0372252	0.0800831	2.28208	0.30401	0.571265	0.451302	1.85288	0.794556	0.923095	0.591447	0.415286	0.477633	0.664241	0.3517	0.115332	0.232802	0.540336	1.87982	1.69195	0.326949
id779_neg	Riboflavin	0.0523167	0.00678177	0.0511234	0.0355585	0.0202432	0.0776119	0.0167764	0.0764336	0.0483696	0.135773	0.0489406	0.00794192	0.00611652	0.0454853	0.0965394	0.0463541	0.0375353	0.00661752	0.0516409	0.123227	0.117788	0.0897586	0.0254252	0.0193751	0.00986863	0.0656734	0.0224841	0.0121379	0.0446857	0.0116042	0.02987	0.00427837	0.00409337	0.00551469	0.0794419	0.01603	0.0106129	0.0472984	0.00366298	0.206511	0.0446197	0.0533286	0.076363	0.00819738	0.00685332	0.0199327	0.0589009	0.00533912
id783_neg	Isolithocholic acid	0.0111155	0.0118155	0.0094372	0.0127957	0.0347649	0.0171303	0.0289024	0.0205872	0.00740774	0.0327851	0.0149726	0.0140332	0.00758278	0.0127846	0.0125923	0.00941563	0.00862008	0.0111762	0.0928294	0.0171064	0.196619	0.155763	0.00620388	0.0140303	0.0174649	0.111421	0.0380364	0.0210678	0.0162919	0.0196677	0.0209229	0.00738147	0.00704069	0.00975379	0.0100762	0.00613521	0.018474	0.0115835	0.0064156	0.35237	0.045185	0.0137233	0.0221743	0.0149097	0.0120388	0.00963765	0.0209784	0.00928505
id897_neg	Nutriacholic acid	0.08429	0.00887829	4.01211	0.359098	0.0259247	0.291496	0.0218702	0.0158394	0.335692	0.025259	0.0159521	0.010824	0.00575648	0.0137678	0.00994475	0.0440618	0.0898954	0.00877019	0.145737	0.0131173	0.153792	0.127904	0.0092114	0.0107482	0.0131625	0.0847791	0.0304193	0.0153972	0.0657118	0.0149617	0.0272743	0.00572076	0.00541895	0.00772511	0.00815458	0.00461049	0.014041	0.00888791	0.00480436	0.272565	0.0330298	0.0103471	0.0176881	0.011229	0.00927466	0.00749773	0.018634	0.00707261
id903_neg	Chenodeoxycholic acid	0.058972	0.00857229	0.116943	0.708119	0.0249133	0.0236372	0.0211375	0.0148663	0.0172165	0.0233759	0.0108835	0.0105703	0.00541435	0.00959502	0.0110314	0.0956552	0.0314606	0.00798879	0.0654955	0.0121876	0.142431	0.115642	0.00449335	0.0100425	0.0124153	0.0801356	0.0272478	0.0151437	0.0211012	0.0145391	0.0218617	0.00776702	0.00531953	0.00738549	0.0118532	0.00444132	0.0133355	0.00872513	0.00450924	0.262214	0.0319638	0.0100982	0.0165949	0.0102961	0.00867702	0.0315528	0.00837918	0.0068883
id904_neg	Deoxycholic acid	2.86928	0.0151918	9.5419	12.6432	0.0402394	7.90633	0.0343153	0.750463	2.11957	0.180955	1.59247	0.0159391	0.00895362	0.699279	3.12668	18.8736	14.44	0.0126129	0.413407	0.102185	0.230682	0.187535	0.0511822	0.5909	0.28781	0.127065	0.0444344	0.0236574	2.79119	0.0231322	3.1554	0.00853742	0.00836686	0.0119609	0.0116706	0.00887006	0.0211523	0.0586582	0.00744172	0.420121	0.453967	0.883359	1.03075	0.0187282	0.0141833	0.0297863	1.99484	0.0110954
id1010_neg	3-Oxocholic acid	0.0488579	0.00983854	5.11962	0.078095	0.0285023	0.0145592	0.0239427	0.0166709	0.0560814	0.0265371	0.0128332	0.0117859	0.0065019	0.010705	0.0106309	0.0159652	0.0201658	0.00915132	0.0750703	0.0144092	0.166199	0.130332	0.00515928	0.0116715	0.0148987	0.186805	0.0322326	0.0179575	0.13016	0.0162105	0.00663999	0.00631525	0.00588752	0.00830176	0.00899544	0.00523322	0.0151177	0.0100633	0.00535576	0.304217	0.0376534	0.0112683	0.0180067	0.0124122	0.00985192	0.00862171	0.0097823	0.00802403
id1116_neg	Stearidonyl carnitine	0.00953371	0.00985754	0.0921296	0.0110333	0.0291527	0.0151202	0.0249299	0.0171447	0.00628732	0.0273822	0.201807	0.0123017	0.00649381	0.0109432	0.0110199	0.00797536	0.00736761	0.00933366	0.0773035	0.0146881	0.170368	0.132625	0.0101485	0.0122543	0.0148509	0.0954533	0.0336148	0.0177753	0.0140086	0.0169172	0.0842584	0.00622526	0.00624802	0.00830857	0.0086021	0.00512878	0.0153663	0.0223023	0.00529216	0.30615	0.038637	0.0118548	0.0686037	0.0120645	0.0101378	0.00852941	0.0857427	0.00807197
id1142_neg	1beta-Hydroxycholic acid	3.43297	0.0115834	2.34547	0.304766	0.0299271	1.45789	0.0189396	0.451477	0.0444344	0.0327422	0.432423	0.00923472	0.0458513	0.00824145	0.205714	0.533199	2.33196	0.0206339	5.893	0.0168345	0.204458	0.198344	0.00402895	0.043262	0.117136	0.357618	0.080705	0.0144905	3.23112	0.0127457	0.039142	0.0118165	0.0129967	0.00820973	0.00966945	0.0120845	0.012199	0.0264371	0.0647434	0.228734	0.0303837	0.0197135	2.71963	0.0100158	0.00794981	0.00661917	0.0186377	0.00794186
id1183_neg	N-Oleoyl phenylalanine	0.251497	0.00407939	0.307915	0.00765616	0.0125175	0.0263479	0.0100439	0.0928535	0.0699253	0.0732851	0.286451	0.00484546	0.00260548	0.0172447	0.639825	0.0311716	0.149593	0.00396088	0.0307452	0.580263	0.0735125	0.054616	0.102575	0.00482341	0.00608729	0.0381374	0.0133831	0.00732358	0.0123336	0.00676544	0.0600272	0.00251823	0.00246053	0.00346667	0.00346935	0.00215983	0.00632921	0.107891	0.00218234	0.126252	0.0153561	0.780193	0.149919	0.00513515	0.00419916	0.0032445	0.0818475	0.00327884
id1301_neg	N-Oleoyl tyrosine	0.0236165	0.00444508	0.107101	0.00783978	0.0205286	0.0470273	0.0110407	0.0141486	0.0201085	0.0529367	0.227033	0.00536069	0.00284571	0.010741	0.447637	0.0034556	0.0375681	0.00417845	0.0354609	0.175885	0.0744689	0.0587576	0.00888411	0.0052202	0.00926273	0.0400875	0.01453	0.00800957	0.00891602	0.00745345	0.0321645	0.00280113	0.00268955	0.00372596	0.00381689	0.00234366	0.00682893	0.0202229	0.00231436	0.134606	0.0170617	0.246769	0.0801944	0.00559569	0.00452197	0.00361372	0.0358452	0.0035469
id1325_neg	Glycoursodeoxycholic acid	0.01611	0.145279	0.0954076	0.0101366	0.528831	1.23079	0.733834	0.522854	0.690741	1.17001	0.31244	0.0051958	1.64807	0.217619	1.20164	0.0779827	0.0592468	0.522261	0.0327147	1.6648	0.0705829	0.0556844	0.00282945	0.193051	0.153511	0.0403072	0.0282479	0.00765145	0.0113586	0.00691529	0.115032	0.12232	0.147946	0.0231656	0.143036	0.520729	0.0770184	1.02954	0.934375	0.124862	0.0475667	0.907918	0.00804531	0.044726	0.0136535	0.348421	0.266163	0.122735
id1446_neg	Glycocholic acid	0.116836	2.01539	0.873521	0.0552746	3.76132	1.18261	3.7957	1.09375	6.4272	3.23218	0.818483	0.662259	10.6155	1.34552	0.877856	0.180682	0.038239	3.86758	0.862756	3.29278	0.459065	1.03712	0.0296308	2.18747	2.16084	2.19643	0.764092	0.308727	0.0714102	0.25678	0.0378692	2.01128	4.25508	0.666642	2.44729	5.19717	0.212348	1.84886	8.40457	0.25086	0.210934	0.435643	0.0887372	0.493157	0.227677	3.57998	0.0509694	1.61606
id1782_neg	Tauroursodeoxycholic acid	0.0303608	0.472717	0.122878	0.0285114	0.190669	0.0468375	0.145603	0.056033	0.0266243	0.0340819	0.0300425	0.163938	0.111702	0.118154	0.0134496	0.03364	0.0112811	0.204686	0.177771	0.0690139	0.114711	0.0923161	0.00364053	0.193361	0.0666309	0.06501	0.30742	0.376553	0.00940196	0.152848	0.0045423	0.28464	0.430463	0.561031	0.325904	0.126023	0.208103	0.0417483	0.159267	0.202951	0.203844	0.0778167	0.105167	0.195893	0.337853	0.212466	0.0512668	0.295705
id73_neg	Aminoadipic acid	0.675082	0.762025	0.151551	0.510155	0.751001	0.0372228	1.35425	0.0473352	0.0880913	0.141531	0.120681	2.2527	0.0741357	1.77334	0.0699182	0.0709365	0.758911	0.201926	0.182031	0.208697	0.60382	0.49122	0.315986	0.247579	0.0316761	0.658569	1.44442	0.338611	0.405112	0.244015	0.680016	0.187347	0.129011	0.139118	0.20264	0.147442	3.32309	0.0658051	0.0290541	0.597161	0.971411	0.0704603	0.488362	0.866218	0.684844	0.0595363	0.89457	1.21068
id136_neg	Alanylleucine	0.0381073	0.0121369	0.0314637	0.0498983	0.0371054	0.0498728	0.0315165	0.0210771	0.350283	0.0335898	0.0776814	0.014606	0.00816576	0.0130632	0.161544	0.156922	0.0455778	0.0115089	0.0961663	0.0626333	0.205845	0.166709	0.0786868	0.0141693	0.0363888	0.117432	0.0408171	0.0216849	0.0268334	0.0201252	0.0319021	0.00777861	0.00744423	0.010455	0.0106903	0.00635114	0.0186905	0.0155578	0.00890372	0.387975	0.0460461	0.0187532	0.0305759	0.0151835	0.0123976	0.0101291	0.0290338	0.009733
id159_neg	Valylvaline	0.00478288	0.00497088	0.0148432	0.0776173	0.0146164	0.114347	0.0121995	0.00821826	0.299841	0.0754478	0.132156	0.00618485	0.00317765	0.00545558	0.256349	0.177188	0.00723258	0.00473711	0.0370359	0.0947267	0.0823079	0.0649233	0.0812194	0.0275469	0.0279469	0.0473938	0.0163725	0.00865322	0.00733718	0.00818178	0.0941234	0.00309863	0.00427761	0.00394335	0.00422839	0.0175479	0.00753981	0.0304675	0.0228944	0.153152	0.0188769	0.0174207	0.00904689	0.00614373	0.00496296	0.0310996	0.107875	0.00385739
id182_neg	Pentadecanal	0.0524181	1.03453	0.24719	0.135703	1.46974	0.239082	0.419447	0.132467	0.0784091	0.0514553	0.26529	0.589659	0.271234	0.548263	0.10227	0.654058	0.0651511	0.271645	1.17817	0.193541	0.256525	0.204373	0.0394823	0.811425	0.166784	0.143521	0.188097	0.0804921	0.139539	0.531047	0.0499561	0.0975381	0.138203	0.301648	2.05178	1.7231	0.907923	0.0866293	0.0642627	0.462336	0.161149	0.0448898	0.0729326	0.423604	0.804267	1.02452	0.0356283	0.217102
id185_neg	Deoxyuridine	0.0552477	0.0182303	0.257561	0.0122951	0.0390674	0.0604314	0.0288018	0.0220199	0.0437454	0.0949998	0.027777	0.013594	0.0153022	0.0123883	0.0841257	0.0476864	0.0333103	0.015796	0.0866541	0.0911614	0.195148	0.150907	0.00595765	0.029528	0.0646652	0.109885	0.0455688	0.0701398	0.22845	0.0189545	0.114016	0.0161437	0.0125723	0.0248916	0.0175976	0.0114417	0.0231037	0.0244407	0.0373265	0.346	0.0942842	0.0407157	0.0314992	0.0201599	0.0456809	0.0128908	0.136787	0.0129752
id188_neg	Leucylproline	0.261196	0.0357463	0.412878	0.287058	0.118949	0.225965	0.0580655	0.0945667	0.334895	0.312425	0.104554	0.0335391	0.026284	0.0322575	0.460493	0.369733	0.28384	0.026366	0.234838	0.284934	0.0805235	0.0633305	0.0287534	0.120591	0.134386	0.0442225	0.0802802	0.0890194	0.297342	0.033689	0.0886544	0.0437917	0.0505519	0.0700472	0.0345238	0.0609325	0.0110776	0.0489196	0.11564	0.144599	0.039753	0.0182154	0.129036	0.0410668	0.0225673	0.200033	0.0882157	0.0788114
id189_neg	Myristic acid	0.0300035	0.00573674	0.031675	0.011905	0.0165602	0.0748849	0.014124	0.0439001	0.0348483	0.0537603	0.135773	0.00677354	0.0037845	0.0221623	0.177723	0.0184082	0.0322871	0.00564399	0.0440437	0.0838383	0.100459	0.0757458	0.045637	0.00695981	0.00841681	0.0560119	0.0191764	0.0103522	0.00859472	0.00989708	0.0834847	0.00363465	0.00349117	0.00486672	0.0308551	0.00315819	0.00901034	0.0327454	0.0031241	0.174806	0.0307268	0.246834	0.0441933	0.00698719	0.00584509	0.0106918	0.0904986	0.00455366
id198_neg	Threonylleucine	0.00512069	0.0053575	0.0215006	0.0110352	0.0162521	0.037942	0.0135831	0.00953282	0.230941	0.0480995	0.0376213	0.00634604	0.00357105	0.00591188	0.11601	0.118024	0.00811985	0.00517026	0.0409733	0.0759137	0.0938783	0.0700342	0.0520965	0.0113296	0.0327705	0.0510062	0.0170528	0.00960278	0.00748603	0.00874716	0.023794	0.00339633	0.00323873	0.00437839	0.00445353	0.00285715	0.00814244	0.00539098	0.0028362	0.159088	0.0193488	0.0062243	0.0102721	0.00653988	0.00537773	0.00437401	0.0307574	0.00427928
id205_neg	L-Formylkynurenine	0.0143553	0.0153814	0.0125244	0.0165821	0.0598308	0.0223365	0.0375116	0.026209	0.00969454	0.0423439	0.0194471	0.0181183	0.00996719	0.0165975	0.0160951	0.939104	0.0112054	0.0144267	0.117352	0.880195	0.259578	0.204006	0.00818274	0.24818	1.82765	0.143018	0.0600747	0.0272471	0.0213741	0.0262688	0.0100254	0.0101078	0.00936329	0.0129356	0.0135527	0.00824333	0.0246425	0.0152699	0.00819263	0.452285	0.0561769	0.0170688	0.0279622	0.0188861	0.0153176	0.0133147	0.0148161	0.0122684
id214_neg	Thymidine	0.28519	0.0528552	1.09792	0.254346	0.127623	0.0562319	0.0727368	0.0644686	0.482996	0.1098	0.0713222	0.0348507	0.0255452	0.0616115	0.687834	0.262346	1.05984	0.059622	0.228752	0.246267	0.489648	0.391477	0.0432574	0.103165	0.235319	0.280283	0.253849	0.154355	1.08485	0.0478711	0.19351	0.0261238	0.0361266	0.0799468	0.0691446	0.0212203	0.0708565	0.0285835	0.156377	0.859468	0.142288	0.158933	0.124172	0.0540402	0.0771008	0.0393427	0.280254	0.0269067
id258_neg	Palmitoleic acid	0.0122995	0.00881844	0.00720248	0.00959055	0.0249699	0.0127293	0.0211355	0.0151944	0.00576421	0.0244438	0.102126	0.0105345	0.00566785	0.0335491	0.216812	0.00695576	0.0351699	0.00838207	0.0676672	0.0126728	0.144525	0.11614	0.128329	0.0101316	0.0128796	0.0816728	0.0286163	0.0153073	0.0121893	0.0144479	0.3076	0.00564197	0.00523595	0.00729939	0.123538	0.0106919	0.0134623	0.00860406	0.00465519	0.26331	0.0803229	0.0257256	0.0977152	0.0107597	0.00865389	0.0162516	0.275872	0.00700626
id267_neg	Palmitic acid	0.0150226	0.0113258	0.0104415	0.011795	0.0187094	0.064143	0.0153573	0.11626	0.0561283	0.107849	0.376491	0.0103478	0.0052601	0.00675859	0.237042	0.0737487	0.013624	0.0059908	0.0475137	0.849208	0.253653	0.0817666	0.0169004	0.0261301	0.00905837	0.0601491	0.0204107	0.0109251	0.00866638	0.010367	0.00421845	0.00397297	0.00371654	0.00686332	0.00548236	0.00326013	0.0101156	0.00653715	0.00339471	0.189414	0.0232269	0.130303	0.0189337	0.00775087	0.00614283	0.00502966	0.0059415	0.00884802
id281_neg	Leucyl-Glutamine	0.0323306	0.0171107	0.0189086	0.0269999	0.0523117	0.0376913	0.0444324	0.0297149	0.172246	0.0641262	0.0226289	0.0206553	0.0115122	0.0184167	0.0620468	0.0905626	0.0212465	0.0162254	0.135577	0.0461253	0.290204	0.235029	0.0229556	0.0206539	0.0256666	0.166118	0.0575445	0.0305717	0.0361721	0.0283728	0.0249314	0.0109664	0.010495	0.0147396	0.0150713	0.00904127	0.0266361	0.0257271	0.00939529	0.546973	0.0655713	0.019753	0.0485429	0.021406	0.0174783	0.014498	0.020686	0.0138834
id321_neg	16-Hydroxy hexadecanoic acid	0.0430456	0.922495	0.224269	0.123883	1.29624	0.224618	0.369094	0.114735	0.0703908	0.02386	0.244795	0.534517	0.235932	0.50766	0.106555	0.584526	0.0592473	0.261951	1.03773	0.216937	0.0950864	0.113917	0.0341914	0.739783	0.152047	0.0531989	0.155026	0.0622617	0.119357	0.455997	0.0416779	0.0873988	0.111164	0.287789	1.83066	1.53878	0.828078	0.0786034	0.0570563	0.171374	0.123585	0.0333182	0.0598645	0.378483	0.713245	0.887348	0.0264393	0.218993
id330_neg	gamma-Glutamylmethionine	0.00767076	0.00829192	0.00961456	0.00907126	0.0248076	0.0123847	0.0207566	0.0134145	0.00619943	0.0223248	0.0104815	0.00956949	0.00535585	0.00883601	0.00899446	0.00672073	0.0417585	0.00765061	0.0635233	0.0118219	0.137553	0.107394	0.00424636	0.00964077	0.147652	0.0752201	0.0265312	0.014359	0.0264307	0.0135258	0.00558764	0.00510102	0.00518658	0.00666592	0.00731064	0.00435233	0.01289	0.00832726	0.00438959	0.251399	0.0323064	0.00955545	0.0155243	0.0099706	0.0081483	0.00677441	0.0078263	0.00654746
id347_neg	Oleic acid	0.71185	0.0102911	0.448248	0.0784737	0.0181161	0.565343	0.0194031	1.27527	0.20333	0.643895	3.11515	0.00734198	0.00409034	0.730104	3.68001	0.0611025	0.603255	0.00812446	0.0477696	1.27711	0.106269	0.0830512	1.18107	0.056508	0.0329524	0.0567172	0.0201335	0.0111158	0.0534063	0.0102642	3.59336	0.00562314	0.00527666	0.00937511	0.0445846	0.0154859	0.0096148	0.320027	0.00475771	0.195815	0.799189	3.6736	1.52878	0.0161489	0.0495022	0.0180267	3.37398	0.00770047
id357_neg	Stearic acid	0.00760993	0.0110573	0.00629249	0.0148284	0.0295766	0.016901	0.0193626	0.0233441	0.0452983	0.0281762	0.0664606	0.0131505	0.00498601	0.0130222	0.120676	0.0120696	0.00549542	0.00728917	0.0589431	0.0428822	0.130114	0.102371	0.0394818	0.0139242	0.0616721	0.0739557	0.0366029	0.014134	0.0111704	0.0130481	0.0228658	0.00619898	0.00867429	0.00674703	0.00678721	0.005759	0.0118232	0.00739328	0.00422489	0.238381	0.0294221	0.0212393	0.0144588	0.016352	0.0165728	0.00657202	0.0129912	0.0087386
id372_neg	Estriol	0.00876269	0.00924183	0.00765596	0.0103188	0.0274715	0.0140707	0.0227885	0.0160274	0.00584539	0.0254056	0.0120318	0.0114179	0.00604894	0.0103444	0.0101939	0.00752897	0.0068051	0.00890074	0.0718917	0.0137651	0.155108	0.126132	0.0933642	0.0110916	0.0138999	0.0895643	0.030734	0.0168143	0.013096	0.0156747	0.00627987	0.0059228	0.00579093	0.0078879	0.0080971	0.00481864	0.0144402	0.00940661	0.00503214	0.282694	0.0345935	0.0108869	0.0178911	0.0113131	0.00935475	0.00796013	0.00912397	0.00770935
id391_neg	9-OxoODE	0.0184749	0.00521356	0.0108483	0.00852873	0.0157736	0.0165285	0.0130022	0.0196322	0.00776335	0.0505207	0.127729	0.0132433	0.00350519	0.00596408	0.792668	0.00430973	0.0230905	0.0129286	0.0419126	0.0370193	0.139222	0.0926739	7.76455	0.259599	0.0289643	0.0518695	0.0223508	0.0233387	0.0119567	0.00895036	0.063878	0.00789858	0.00325455	0.00591611	0.011014	0.00595007	0.00838884	0.0138312	0.00282693	0.168187	0.0650013	0.113633	0.0223361	0.009031	0.00521264	0.0044688	0.0636289	0.00426676
id406_neg	12,13-EpOME	0.138804	0.0201361	0.181802	0.0432607	0.0681088	0.193471	0.0385185	0.093109	0.145326	0.19618	1.53054	0.0386509	0.0185431	0.0731122	0.65563	0.0249814	0.340963	0.0153948	0.305949	0.471621	0.814104	0.238845	9.42277	0.255088	0.0478794	0.200997	0.0980761	0.0280957	0.0298914	0.0369533	0.494918	0.0193412	0.02157	0.0193069	0.0703164	0.0339067	0.0246729	0.290394	0.0084403	0.475277	0.191913	2.94204	0.185364	0.0342304	0.0519481	0.125821	0.421199	0.012637
id413_neg	10Z-Nonadecenoic acid	0.0275667	0.0135927	0.0113703	0.0150654	0.0409107	0.0203782	0.0340221	0.0230844	0.00878001	0.0375393	0.01773	0.0166419	0.00894501	0.0151179	0.015394	0.0152992	0.0388996	0.0127475	0.107095	0.0199879	0.23253	0.182677	0.00713332	0.01666	0.0199011	0.128906	0.0445361	0.0245345	0.0194858	0.0226984	0.0373145	0.00861849	0.00841468	0.0117564	0.0115617	0.0073067	0.0213245	0.0136962	0.0073547	0.4256	0.0523322	0.0447175	0.0260141	0.0168019	0.0138801	0.0113133	0.0238649	0.0111795
id433_neg	2-Hydroxystearic acid	0.010554	0.151414	0.0255957	0.0314756	0.108188	0.0422456	0.0641666	0.0200463	0.00529127	0.0231847	0.022243	0.094749	0.0316082	0.149238	0.00934735	0.0625954	0.0173646	0.0358153	0.193437	0.0560554	0.143247	0.113446	0.0149215	0.0573598	0.0333277	0.0815468	0.0384996	0.0248113	0.0749975	0.0779829	0.0211178	0.0161142	0.0194828	0.0615428	0.132399	0.302741	0.0610451	0.0656806	0.00859513	0.268495	0.0313017	0.0181115	0.0893217	0.0765047	0.0718679	0.134151	0.0215116	0.0367129
id459_neg	5,8,11-Eicosatrienoic acid	0.0157264	0.00630328	0.00915864	0.00588699	0.0165596	0.0079947	0.0134466	0.0360547	0.0092756	0.014979	0.14784	0.0065902	0.0036004	0.0772198	0.211151	0.00436564	0.0412062	0.00514613	0.0425187	0.0261278	0.0909422	0.0730293	0.0502272	0.00628768	0.0409643	0.0532224	0.0180628	0.00971062	0.00742762	0.0086844	0.329231	0.00571703	0.00336815	0.00465495	0.00718817	0.00415256	0.0180572	0.0111941	0.00289943	0.165469	0.0916036	0.0490036	0.208905	0.0101403	0.0425675	0.011758	0.383029	0.00676682
id465_neg	Eicosadienoic acid	0.00568692	0.00616365	0.00506041	0.00679545	0.0184562	0.00930682	0.0157907	0.0108249	0.00385948	0.0172817	0.0257069	0.00750411	0.004072	0.0218815	0.0663166	0.00486014	0.011067	0.00598048	0.0484754	0.00903204	0.109048	0.0812353	0.0204227	0.00751326	0.00917098	0.0562539	0.020204	0.0111429	0.00856017	0.00989588	0.128627	0.00383873	0.00381547	0.00515644	0.00532059	0.00316825	0.00953694	0.00624492	0.0032839	0.1841	0.0239525	0.00743152	0.0806369	0.00757479	0.006365	0.0051947	0.110856	0.00495484
id514_neg	20-Hydroxyeicosatetraenoic acid	0.173402	0.361411	0.387514	0.0644824	0.10743	0.0589174	0.0999931	0.0914087	0.0819176	0.120846	0.260997	0.258057	0.0160415	0.250283	0.39133	0.010759	0.228893	0.0360242	0.104245	0.113305	0.228491	0.179306	0.10403	0.0450573	0.969205	0.126079	0.0669345	0.0547529	0.0193741	0.0262466	0.764367	0.041085	0.0367283	0.024295	0.0279473	0.0260028	0.354202	0.139867	0.0118426	0.423109	0.0682541	0.599003	0.067616	0.0672905	0.366463	0.551395	0.535424	0.397073
id545_neg	Docosahexaenoic acid	2.59788	0.187383	1.36477	0.421304	0.557392	1.5832	0.0787052	3.3511	0.851538	1.93267	8.28342	0.104929	0.0644943	5.2039	12.3538	0.175298	4.24708	0.110486	0.312988	3.09288	0.0820317	0.0652725	1.6016	0.339978	2.45844	0.0463614	0.214243	0.27833	0.131814	0.120307	8.84274	0.114475	0.138921	0.211406	0.454673	0.178489	0.274861	1.84166	0.134355	0.152795	4.18065	9.24751	5.12338	0.295094	2.66935	0.671716	10.1837	0.11346
id554_neg	4,8 Dimethylnonanoyl carnitine	0.00429301	0.00476103	0.0841524	0.0351412	0.0138107	0.00691449	0.0118792	0.00785428	0.0576638	0.0125798	0.00598224	0.00549885	0.00303141	0.00518521	0.00514913	0.0470845	0.0405619	0.00441762	0.0365807	0.00664894	0.0796018	0.0624587	0.00248132	0.00549781	0.0067092	0.0432252	0.0157848	0.00842246	0.166173	0.00775372	0.00308157	0.0029956	0.00288949	0.00401542	0.00403639	0.00240357	0.00729326	0.00456668	0.00244796	0.142286	0.0175239	0.00554356	0.00868555	0.00581192	0.00496625	0.00385209	0.00465668	0.00373155
id567_neg	Glutamyltryptophan	0.00408367	0.00425267	0.00349817	0.00480535	0.0125215	0.00651544	0.0105423	0.00737546	0.00278323	0.0117326	0.00547811	0.00485922	0.00274461	0.00460408	0.0044764	0.00335397	0.00315376	0.00406716	0.0324106	0.00605526	0.0692545	0.0560057	0.00216493	0.00499858	0.225778	0.0389235	0.0136754	0.00738479	0.00582474	0.00709041	0.00279488	0.00265929	0.00260617	0.00359405	0.00356685	0.00218528	0.00661179	0.00417673	0.00223193	0.123401	0.015633	0.00490438	0.00774335	0.00512768	0.00432446	0.00364679	0.00399317	0.00336461
id571_neg	Prostaglandin B2	0.152303	0.0179792	0.0409698	0.0198209	0.0534849	0.0263393	0.0444222	0.0345509	0.0346619	0.0484841	0.0226025	0.0213377	0.0112649	0.0196851	0.0623754	0.0144263	0.073147	0.0169691	0.137624	0.0727687	0.305832	0.238374	0.116643	0.0206236	0.026702	0.170788	0.0584917	0.031492	0.0249227	0.0293964	0.209637	0.011613	0.0113262	0.0149193	0.0157911	0.00938355	0.0274216	0.0176934	0.00945125	0.541046	0.0666792	0.130729	0.0455955	0.0220945	0.0479244	0.0377265	0.120351	0.0144024
id577_neg	Prostaglandin B1	0.221693	0.0440382	0.525775	0.0364352	0.0649961	0.0541092	0.054787	0.077097	0.0814219	0.0718608	0.201719	0.0545162	0.0143899	0.0791122	0.384604	0.017438	0.117991	0.0205736	0.17037	0.0414145	0.38255	0.299414	0.147293	0.0431783	0.592504	0.206436	0.0732801	0.0394872	0.0317008	0.0372783	0.54183	0.0142942	0.0135022	0.0334208	0.0190531	0.014277	0.0349035	0.326035	0.0118813	0.689671	0.180842	0.0444713	0.0720214	0.0274364	0.160464	0.147017	0.218171	0.0196666
id588_neg	Erucic acid	0.00916984	0.00960864	0.0077516	0.0103163	0.0286319	0.0142889	0.0236642	0.0165919	0.00605496	0.0276323	0.0125822	0.0116406	0.00630296	0.0105653	0.0273968	0.00787515	0.0072939	0.00885273	0.0752621	0.0139864	0.16452	0.129318	0.00786578	0.0115357	0.0142988	0.0923433	0.032034	0.0174066	0.0137447	0.0163181	0.0107454	0.00622145	0.00581963	0.00826022	0.00826732	0.00490325	0.0152947	0.00973542	0.00517044	0.298848	0.0364351	0.0113553	0.0182791	0.0122521	0.00990485	0.00812966	0.0232755	0.00783362
id611_neg	Dodecanoylcarnitine	0.00346352	0.115468	0.0205016	0.0198897	0.0625342	0.015867	0.0263149	0.00623798	0.0151031	0.022316	0.00457489	0.0562121	0.0197702	0.0456732	0.0104748	0.00981561	0.0117199	0.0286951	0.088407	0.0459494	0.0590828	0.0482982	0.00191647	0.0483182	0.0174302	0.0348918	0.0347027	0.018567	0.0192794	0.0208278	0.00346385	0.0260841	0.0558909	0.0522733	0.0891107	0.0831808	0.065423	0.0131522	0.0123889	0.112467	0.0139448	0.00415126	0.00673857	0.0915871	0.313618	0.11472	0.00355137	0.0616738
id664_neg	Prostaglandin E1	0.177402	0.0187183	0.0699789	0.0104876	0.0240109	0.026787	0.0197035	0.0634208	0.0781411	0.0850367	0.0829752	0.0232984	0.00529577	0.0401588	0.171936	0.00665068	0.0943263	0.00782644	0.0632146	0.0734146	0.13733	0.107599	0.232587	0.00975292	0.0911739	0.0778855	0.0272247	0.0147849	0.0115154	0.0133624	0.36036	0.00538765	0.00509198	0.00681397	0.00707818	0.00895482	0.0197285	0.13933	0.00437965	0.251326	0.0338579	0.153985	0.0518725	0.0102481	0.0771117	0.0874457	0.219032	0.0121093
id678_neg	Prostaglandin F1a	0.0376382	0.0117881	0.0215036	0.0129731	0.0359599	0.0175343	0.0299013	0.0207492	0.0171432	0.0332318	0.0335017	0.0331122	0.00756779	0.0196979	0.102886	0.00957679	0.0338577	0.0115992	0.0929395	0.0257113	0.200504	0.158809	0.871687	0.0143913	0.0729608	0.11663	0.0405913	0.0211906	0.0166922	0.0198315	0.394014	0.00763129	0.00724438	0.0100375	0.0103448	0.0126109	0.0185325	0.0230455	0.00642001	0.369188	0.0729957	0.0197447	0.0585352	0.0149459	0.0614796	0.0481833	0.199834	0.00943024
id749_neg	Prostaglandin G2	0.0113943	0.011555	0.00965325	0.0129404	0.0355027	0.0176429	0.0299629	0.0248241	0.0141915	0.0328969	0.0155876	0.0145114	0.00769114	0.012971	0.0195749	0.00963582	0.00913196	0.0113173	0.0913695	0.0171267	0.202226	0.15694	0.791796	0.014258	0.0174296	0.113389	0.0393503	0.0210878	0.0168328	0.0194761	0.0232069	0.00778723	0.00722981	0.0101042	0.0102182	0.006223	0.0185308	0.0119332	0.00643242	0.363263	0.0453629	0.0142881	0.021874	0.0148125	0.0165328	0.00962967	0.0118798	0.00979806
id782_neg	Resolvin D2	0.0175655	0.0184084	0.0147707	0.0197852	0.053612	0.027424	0.0450217	0.031631	0.0113999	0.0500474	0.0239103	0.0216335	0.0119912	0.0195695	0.0195764	0.014655	0.0132316	0.0171618	0.141001	0.0261616	0.305096	0.24337	0.0940821	0.0217988	0.0268315	0.178464	0.0592401	0.0322254	0.0262211	0.0303969	0.0170106	0.0116806	0.0113006	0.0151908	0.0158798	0.00983759	0.0279428	0.0180094	0.00959599	0.565418	0.0674589	0.0211499	0.0337842	0.0228468	0.0187903	0.0151039	0.0178121	0.0146365
id865_neg	Cerebronic acid	0.0198428	0.0180323	0.36343	0.0268714	0.159942	0.0264265	0.0439451	0.0307866	0.0111942	0.0489636	0.0235502	0.021858	0.0616063	0.81311	0.171155	0.0144254	0.0132605	0.0168254	0.142088	0.0522809	0.308262	0.240912	0.00945817	0.021785	0.0268537	0.168225	0.0593112	0.0388391	0.025022	0.0304405	0.352072	0.0114752	0.124924	0.112867	0.247667	0.0654852	13.7119	0.0920159	0.0169299	3.36035	0.0687556	0.0942018	0.0338294	0.0222494	0.342341	0.220639	0.557473	0.0148378
id1026_neg	Cholic acid	0.217771	0.0119033	1.78284	0.763495	0.0310965	0.0180714	0.0258364	0.0174767	0.0740832	0.0282349	0.0134614	0.0122744	0.00686262	0.0123288	0.0215239	0.133225	0.29825	0.00983102	0.0973712	0.0146923	0.174658	0.136655	0.00555144	0.0121544	0.0256771	0.135552	0.0344803	0.0183221	0.504448	0.0172219	0.0102118	0.00950003	0.00636208	0.00881729	0.0161151	0.00522707	0.0161172	0.0102018	0.00531161	0.309855	0.0390839	0.0120749	0.114742	0.0120815	0.0105502	0.00870959	0.0198237	0.00837683
id1223_neg	Lithocholic acid glycine conjugate	0.013135	0.0138004	0.0116022	0.0156785	0.0415682	0.0205338	0.0342688	0.0235935	0.00883504	0.0382608	0.0177879	0.016813	0.00918316	0.0148295	0.0147596	0.0110159	0.0101291	0.0136963	0.105939	0.020026	0.237628	0.184035	0.00723608	0.0162918	0.0208686	0.131916	0.046185	0.024802	0.0196136	0.0241919	0.00939404	0.00881972	0.00863355	0.0118024	0.012356	0.00728871	0.0219508	0.0140221	0.00739459	0.422841	0.0523691	0.0159898	0.0258529	0.0171702	0.0141132	0.0115558	0.0135557	0.0112428
id1514_neg	Chenodeoxycholic acid 3-sulfate	6.61129	8.56557	1.18495	21.5202	0.673501	0.169218	0.385891	0.037019	1.10751	0.0587687	0.277958	2.16167	2.42729	2.12422	0.461739	5.93524	0.308292	4.88228	6.26481	0.0582744	0.355565	0.280261	0.0138166	6.60778	0.997172	0.27662	1.46427	6.40349	0.209157	6.462	1.30087	5.95744	9.49623	3.85582	8.31096	1.62751	1.50181	0.312921	0.916104	0.656911	1.2346	0.163923	5.64148	5.33103	14.3499	1.8876	0.0388321	1.66156
id1779_neg	Taurodeoxycholic acid	0.0144042	0.38029	0.0628721	0.0812068	1.29939	0.0923514	1.54748	0.051147	0.0147407	0.20003	0.0525476	0.240776	0.260937	0.188118	0.0271682	0.198364	0.0844934	0.411146	0.548113	0.298386	0.155795	0.296379	0.0116596	0.333555	0.0290033	0.175664	1.05436	0.148348	0.0127334	0.0974938	0.00625103	0.206113	0.357763	0.197661	0.46783	0.0843917	0.249707	0.0574999	0.129243	0.283224	0.755415	0.0896492	0.142659	0.212796	0.154478	0.358147	0.0827271	0.5572
id1780_neg	Taurochenodesoxycholic acid	0.0562441	12.9635	7.66989	2.45506	8.0641	25.629	22.9259	3.80184	21.0139	8.87826	2.8095	10.491	54.2757	12.0693	6.12288	2.72452	0.0367637	27.2434	1.96891	14.8721	0.72216	1.24231	0.107172	17.6368	9.80701	2.1607	4.01435	1.20153	0.0177315	11.0053	3.11782	17.6929	23.4762	12.3805	15.8345	43.2012	1.05424	11.0256	43.8271	0.373711	3.01012	4.54946	0.189132	6.80864	4.06798	29.6156	3.18676	29.6801
id1919_neg	Taurocholic acid	0.0316181	13.1366	6.49891	2.0805	15.6531	2.30764	11.0084	0.687162	1.70083	2.92072	0.711594	10.9772	5.62029	9.45521	1.05986	0.586154	0.0507951	23.3761	11.6741	3.35308	0.813127	1.33974	0.0191335	22.9345	4.30062	2.39288	6.57648	17.2347	0.0110172	11.4345	0.418239	24.9575	21.899	26.1258	18.7696	12.1974	3.406	3.11376	12.5392	0.239003	7.18706	0.209288	0.0760878	10.4217	5.41982	18.5498	0.281068	14.1546
id2081_neg	Cer(d18:1/16:0)	0.077783	0.392363	0.103925	0.841434	0.786192	0.036838	0.171214	0.118488	0.00650883	0.0277315	0.0130206	0.0123874	0.101842	0.599399	0.034633	0.518126	0.0917686	0.605333	0.849042	0.164185	1.09744	0.183038	0.00536979	0.0118731	0.0168617	0.0989567	0.0350771	0.0178723	1.09292	0.0175197	0.0108006	0.0116342	0.0103828	0.0405071	0.30057	0.0148075	0.395189	0.387961	0.0165405	0.3034	0.112459	0.01335	0.0922364	0.0124896	0.0120989	0.0369952	0.0949874	0.0208558
id2412_neg	Bilirubin	0.0282491	0.00468516	0.00399291	0.0166942	0.0143931	0.0161229	0.0115411	0.0545145	0.0888319	0.193585	0.0416394	0.00571191	0.00303775	0.00538214	0.0408428	0.498645	0.0463173	0.00462812	0.0387195	0.265831	0.0811575	0.067496	0.00262183	0.00567712	0.006946	0.0461039	0.0157788	0.00863183	0.121123	0.00789544	0.00329149	0.0030189	0.00281005	0.00407661	0.00430325	0.002433	0.00740956	0.00472147	0.00253999	0.143835	0.0174302	0.00935975	0.00933419	0.00592568	0.00489433	0.00395663	0.00462894	0.00373228
id2439_neg	Urobilinogen	0.0117641	0.0124065	0.0101554	0.0133135	0.0370013	0.0179176	0.030565	0.020888	0.00776044	0.0341041	0.0159728	0.0148707	0.00817652	0.0137549	0.0133543	0.00986046	0.00914212	0.0119319	0.0969829	0.0178706	0.209484	0.169868	0.00680137	0.0150088	0.0184523	0.120723	0.0408976	0.02155	0.01741	0.0204487	0.00827059	0.00795436	0.00759356	0.0105901	0.010319	0.00658251	0.0193817	0.0121035	0.00660668	0.370846	0.0471454	0.0143046	0.0224843	0.0149848	0.0123119	0.0101829	0.0123246	0.0099661
id285_neg	gamma-Glutamylleucine	0.034334	0.0255732	0.10005	0.102609	0.0752915	0.162483	0.0648685	0.0449458	0.369957	0.160499	0.0373369	0.030323	0.0165043	0.0478473	0.112448	0.057542	0.0188106	0.023495	0.199309	0.0463422	0.439309	0.34369	0.0229148	0.030587	0.203662	0.249975	0.0848772	0.0454807	0.0524962	0.0431297	0.0177113	0.0233575	0.0158301	0.0211457	0.0218514	0.0130961	0.0393962	0.0299124	0.0385368	0.778179	0.096959	0.0295811	0.0488174	0.0321504	0.0257649	0.0534314	0.0436931	0.0206083
id377_neg	Ophthalmic acid	0.322811	0.188638	0.362054	0.480185	1.03502	0.590216	0.849496	0.670578	0.0255318	0.0774697	0.343504	0.223755	0.154671	0.181967	0.156416	0.142499	0.0928064	0.0895147	0.987081	0.199301	0.52986	0.193751	0.0647575	0.169016	0.0302656	0.339366	0.147389	0.087636	0.0397616	0.0358313	0.0127852	0.0166773	0.0857178	0.333429	0.282901	0.176795	0.930807	0.662879	0.378267	0.458923	0.11897	0.497257	0.799955	0.563572	0.410564	0.229516	0.23605	0.202084
id851_neg	S-Adenosylhomocysteine	0.0349276	0.026993	0.132185	0.256286	0.46812	0.010856	0.0186404	0.0140763	0.130763	0.697682	0.0212581	0.0295664	0.085354	0.0430905	0.0263756	0.00622278	0.165221	0.0398332	0.2071	0.580268	0.129559	0.152347	0.00506598	0.0337385	0.290429	0.229062	0.0628003	0.23996	0.0173912	0.0837684	0.0670465	0.127616	0.101714	0.130386	0.270385	0.0283328	0.0490466	0.433208	0.539965	0.218949	0.0618313	0.0556599	0.0139008	0.0670112	0.023686	0.456105	0.0467419	0.0863723
id245_neg	Deoxyinosine	0.0893283	0.00398716	0.0030735	0.00893544	0.0116375	0.0285179	0.0091697	0.0213339	0.0313584	0.0104513	0.0111731	0.00445981	0.00256208	0.00405535	0.0373884	0.221242	0.00287075	0.0050049	0.0294426	0.0457841	0.0647565	0.050563	0.00272099	0.0348845	0.00562432	0.0378352	0.0180825	0.00649075	0.00525403	0.00623914	0.00425818	0.00249851	0.00230575	0.00321461	0.00321774	0.00196059	0.00607759	0.00390257	0.0020488	0.114172	0.0144779	0.00835291	0.0175928	0.00477652	0.0037514	0.00316627	0.00624412	0.00300799
id302_neg	Adenosine	1.4357	1.62899	0.334283	0.956746	1.3821	0.0379186	3.45381	0.0325789	0.134405	0.254779	0.144042	4.84288	0.197613	4.62616	0.110779	0.0760156	1.94078	0.369188	0.15516	0.208984	1.13347	1.10035	0.493052	0.491203	0.0110334	1.21157	3.42789	0.648372	0.598625	0.405871	1.50405	0.352188	0.22014	0.390295	0.532861	0.380272	4.87913	0.0446652	0.045811	0.1531	2.14216	0.0826666	1.18562	1.77752	1.35755	0.115506	2.13119	2.10406
id303_neg	Inosine	0.0457261	0.0301213	0.110175	0.0152042	0.207924	0.0352971	0.0617204	0.143595	0.0787701	0.0743394	0.0759106	0.0816496	0.0605197	0.065671	0.0494842	0.0650721	0.0159967	0.0524104	0.0842388	0.0777145	0.103054	0.0818764	0.013074	0.0815481	0.0518034	0.0851071	0.137624	0.0926403	0.0900241	0.166117	0.0653824	0.694943	0.326506	0.116175	0.100389	0.0768905	0.0400128	0.198002	0.259151	0.17671	0.19941	0.0837379	0.0511893	0.0652682	0.320845	0.0481823	0.0767609	0.0428891
id327_neg	Ethenodeoxyadenosine	0.0513106	0.00781096	0.0201991	0.0183467	0.0239494	0.0188889	0.0196236	0.0137582	0.00496889	0.0221602	0.0104903	0.00932969	0.00531145	0.00853758	0.00831966	0.0286534	0.177728	0.00752174	0.0628505	0.0611621	0.134532	0.105377	0.0148153	0.00957472	0.0118985	0.0770088	0.0258424	0.0138558	0.0197008	0.0131527	0.0105099	0.00498402	0.004801	0.00683296	0.00698674	0.00419134	0.0123479	0.0215928	0.00435545	0.236142	0.0303975	0.00915705	0.0444547	0.00946181	0.00810259	0.00672094	0.0116587	0.00643603
id476_neg	N2,N2-Dimethylguanosine	0.167788	0.0125252	0.0109621	0.0130114	0.034331	0.0179811	0.0297289	0.0211126	0.015725	0.0327313	0.0154983	0.0141591	0.00773372	0.0141582	0.0131599	0.0129301	0.0137579	0.0115807	0.0930474	0.0175415	0.200805	0.156512	0.00642795	0.0141633	0.0179643	0.114904	0.0395326	0.0212379	0.0770412	0.0202158	0.0344633	0.00796884	0.0071332	0.0102281	0.0101335	0.00613134	0.0182588	0.0117854	0.00654455	0.352058	0.0450136	0.0136528	0.0392114	0.0149503	0.011777	0.029348	0.0286555	0.0134718
id98_neg	Theophylline	6.67107	0.817946	0.994616	2.26838	1.6382	3.08756	0.732054	7.71218	2.6845	7.63485	5.85974	0.842539	0.31509	0.881761	3.42546	4.27564	1.26774	0.605501	2.11528	4.08569	5.20468	5.17736	1.25711	1.40514	0.532316	6.95425	2.51792	1.42845	4.76605	1.02319	2.87518	0.61947	0.521147	1.08744	0.720849	0.334561	1.5007	5.46753	0.430311	0.675788	4.22056	5.76287	6.83669	0.747146	1.18724	1.17833	3.11115	0.358901
id148_neg	1,3,7-Trimethyluric acid	0.813738	0.220387	1.06866	0.377358	0.285591	0.142404	0.189711	0.354489	0.252272	0.202829	0.411585	0.261937	0.101101	0.252064	0.433903	0.215956	0.800643	0.0953186	0.555823	0.135381	0.689077	0.549976	0.147971	0.233741	0.173654	0.83659	0.398159	0.129538	0.462324	0.353158	0.967202	0.10449	0.0927387	0.130007	0.121389	0.111613	0.331298	0.254897	0.204802	0.749925	0.795375	0.2416	0.15705	0.133348	0.350962	0.047779	1.10318	0.0653267
id625_neg	Corticosterone	0.0076451	0.00411236	0.00358107	0.00461301	0.01256	0.00623011	0.0107109	0.00731478	0.00263817	0.0113905	0.0054869	0.00497511	0.00279472	0.00439466	0.00671822	0.00336198	0.00299355	0.00393691	0.0321304	0.00615985	0.0720036	0.0585358	0.00224876	0.00496058	0.00616925	0.0396613	0.0138695	0.00714946	0.00604823	0.00722033	0.00313397	0.00266481	0.00261157	0.0037334	0.00354734	0.00219874	0.00660233	0.027878	0.00232281	0.131134	0.0156561	0.112016	0.00784267	0.0050918	0.00442708	0.00355117	0.00403594	0.00346325
id714_neg	Tetrahydrocortisone	0.0498258	0.0057644	0.0167079	0.019601	0.0169571	0.008362	0.0141035	0.0101963	0.012121	0.0709344	0.106642	0.00714726	0.00389942	0.039928	0.0780352	0.00470966	0.0691203	0.0061197	0.0455869	0.0448433	0.0993137	0.0806147	0.11496	0.00701406	0.0457728	0.0544185	0.019274	0.0103192	0.0080417	0.0101199	0.237639	0.00368003	0.00352308	0.00486901	0.00512282	0.00310302	0.00882617	0.0639576	0.00301544	0.18026	0.103822	0.163664	0.0279907	0.00720229	0.0120838	0.016993	0.235406	0.00472796
id728_neg	Tetrahydrocortisol	0.0160064	0.0119566	0.096745	0.0438896	0.0360175	0.428642	0.0296929	0.245052	0.00765528	0.0325846	0.323369	0.0147235	0.00780534	0.0128493	0.0527751	0.0367354	0.114014	0.0113968	0.147923	0.0175373	0.205897	0.239902	0.169357	0.0411789	0.0180819	0.112698	0.0400178	0.0214901	0.0172727	0.0209615	0.141192	0.007642	0.0074807	0.0102264	0.0106118	0.00628704	0.0184922	0.561249	0.00640718	0.366378	0.0453762	0.043097	0.102919	0.0148775	0.0168788	0.017876	0.131739	0.00965559
id35_neg	Purine	4.88701	1.28065	1.42709	1.99636	2.43684	2.11723	1.74841	7.93635	2.08721	6.28624	5.81583	2.51659	0.61406	2.25705	2.90612	2.99471	1.90279	0.717529	1.87745	3.57772	5.08706	5.06957	1.42861	1.37881	0.664946	5.60645	2.87724	1.71308	5.82506	1.85007	3.4218	1.36408	1.13351	1.20774	1.08071	0.745987	3.46465	5.72517	1.23021	1.35641	3.98346	7.20009	4.83974	1.19073	2.12504	2.66084	3.84415	1.39265
id354_neg	Glutamylhistidine	0.0361138	0.0103861	0.00866617	0.0112171	0.0305101	0.0615836	0.0260547	0.0686947	0.0123149	0.0284226	0.0790887	0.012601	0.00666967	0.0113653	0.0462972	0.407582	0.0203949	0.00979403	0.081298	0.0397256	0.177822	0.140229	0.00549745	0.0125481	0.0159554	0.0980223	0.0347329	0.0193485	0.0643644	0.0176358	0.00708818	0.00661979	0.0063129	0.00896068	0.00882989	0.0053285	0.016208	0.0105534	0.00557097	0.315343	0.039522	0.0119186	0.019442	0.0127881	0.0107837	0.00871123	0.0103851	0.00851592
id236_neg	Pyridoxamine 5'-phosphate	0.0107946	0.0112662	0.00910315	0.0123879	0.0341364	0.0262913	0.0274725	0.019722	0.00723135	0.0312899	0.015283	0.0134851	0.00735469	0.0124355	0.0122632	0.0092195	0.00835616	0.0105546	0.0888785	0.0170476	0.191079	0.150459	0.0059277	0.0130965	0.0171606	0.103675	0.0374156	0.0192348	0.0163907	0.019075	0.00785519	0.00825067	0.00708314	0.00946317	0.0114843	0.00581044	0.0170974	0.0111975	0.00598655	0.358364	0.0427137	0.0133366	0.0210633	0.0143087	0.0118617	0.0096087	0.0111023	0.00912159
id266_neg	Histidylthreonine	0.0798244	0.0185651	0.031765	0.030878	0.0288444	0.0570886	0.0240471	0.0753938	0.0148998	0.0592822	0.120297	0.0181677	0.00643452	0.0503719	0.0484209	0.0259951	0.0629271	0.0190786	0.0771147	0.026435	0.16211	0.126572	0.037949	0.0409428	0.246562	0.0907565	0.0320145	0.0274085	0.0574095	0.0208165	0.0644854	0.0147823	0.0143705	0.0188936	0.0196131	0.0186261	0.0150447	0.018963	0.0191215	0.292042	0.0368775	0.0347132	0.0499586	0.0255157	0.010599	0.060235	0.0475048	0.0295183
id122_neg	N-acetyl-5-aminosalicylic acid	0.00735995	0.00764924	0.00821136	0.0129464	0.0224919	0.011484	0.0187727	0.0128137	0.00790702	0.0207117	0.0100102	0.00951731	0.00492753	0.00839511	0.00830719	0.00617668	0.00561645	0.00728951	0.0602082	0.0111057	0.126656	0.100494	0.00698235	0.00882236	0.0108418	0.0729301	0.0251942	0.0133157	0.0112905	0.0128681	0.0133669	0.0101408	0.0153163	0.00606807	0.0179284	0.0131171	0.0116375	0.00753793	0.0056104	0.235672	0.0290479	0.00878886	0.0139214	0.00945403	0.00763705	0.0606994	0.00740124	0.0062141
id360_neg	Androstenedione	0.0524871	0.00876222	0.0480809	0.00953547	0.0255043	0.0127223	0.0209162	0.0378668	0.0309492	0.0544746	0.0693754	0.0103542	0.0054687	0.00948928	0.0204824	0.0205546	0.0868097	0.00872868	0.0678326	0.049437	0.142048	0.114757	0.0500888	0.0105844	0.0130534	0.0835674	0.0284601	0.0154026	0.0412621	0.0147734	0.0118357	0.00553274	0.0052692	0.00730615	0.00773193	0.00462503	0.0135846	0.0495058	0.00466447	0.260327	0.0312561	0.0483354	0.0671377	0.0109904	0.00896222	0.00752772	0.00827916	0.00707324
id145_neg	Serylcysteine	0.00364047	0.00402329	0.0033258	0.00450436	2.72873	0.00586914	0.00957925	0.00643903	0.00255455	0.0108606	0.00512705	0.00472717	0.00262489	0.00433224	0.00427017	0.00316341	0.00285578	0.00386565	0.0308259	0.00556578	0.0648915	0.0517551	0.00210994	0.00473769	0.572523	0.0370546	0.0131403	0.0254036	0.00563675	0.00657768	0.00259746	0.16485	0.00241892	0.0816747	0.00344997	0.00488211	0.00617508	0.00394273	0.00211515	0.114313	0.0190269	0.00457344	0.00730073	0.00519518	0.00407919	0.00340316	0.00385671	0.00313865
id94_neg	Allantoic acid	0.0106709	0.0114885	0.00935461	0.0124017	0.0334108	0.0164677	0.0280178	0.0191571	0.00724247	0.0316272	0.01496	0.0135327	0.00744461	0.0123969	0.0121578	0.23924	0.00832525	0.0107754	0.0846345	0.256609	0.190629	0.151018	0.00611178	0.0789353	0.524426	0.106822	0.0370126	0.0203512	0.0159262	0.0196204	0.00748805	0.00754964	0.00699355	0.00966173	0.010094	0.00615704	0.0184058	0.0114613	0.00611917	0.337816	0.0419591	0.0127326	0.0208874	0.0140804	0.0114409	0.00994491	0.0110413	0.00916338
id130_neg	DL-o-Chlorophenylalanine	2.77181	5.47737	1.4214	1.0123	1.17704	3.23536	0.825052	6.67572	0.939206	1.9392	2.55056	3.01524	3.23064	4.57402	3.47538	2.12684	1.75024	3.21414	2.97285	1.67651	0.0847943	0.632833	0.886125	1.34082	3.97099	1.37061	2.43582	2.24621	0.636975	3.49651	4.49487	2.5943	1.26247	3.94721	3.58093	1.01494	1.58339	4.91292	1.30232	0.0963996	1.39882	2.10544	7.11112	6.69839	5.67164	2.48503	3.55004	1.63764
[truncated: 88 more columns]

## Sheet: Table4 POS_NJ_HC
id	Name	RT [min]	Molecular Weight	Molecular weight(理论值)	Δppm	CAS	Metlin ID	KEGG ID	MEAN NJ	MEAN HC	VIP	P-VALUE	Q-VALUE	FOLD CHANGE	LOG_FOLDCHANGE
12	Propionic acid	0.943	74.0365	74.0368	4	79-09-4	3215	C00163	0.0187022	0.00868693	1.87406	7.58066e-09	1.49997e-07	2.15291	1.10629
39	gamma-Butyrolactone	0.854	86.0367	86.0368	1	96-48-0	5533	C01770	0.017215	0.00588691	1.74888	3.11591e-05	7.49679e-05	2.92429	1.54809
45	Butyric acid	3.219	88.0522	88.0524	3	107-92-6	107	C00246	0.00604532	0.0257534	1.61287	3.70413e-07	2.44309e-06	0.234739	-2.09087
63	Phenol	1.438	94.0417	94.0419	2	108-95-2	128	C15584	0.00447961	0.00252662	1.59053	1.5592e-06	7.25919e-06	1.77296	0.826164
64	Methylpyrazine	0.746	94.0529	94.0531	2	109-08-0	89003		0.00190322	0.00025997	1.35359	8.64975e-05	0.00017485	7.32093	2.87203
91	Succinic anhydride	1.551	100.016	100.016	1	108-30-5	24050	C19524	0.00270946	0.00133267	1.75198	0.00833797	0.0073165	2.03311	1.02369
101	gamma-Aminobutyric acid	0.845	103.063	103.063	3	56-12-2	279	C00334	0.0184005	0.00684813	1.73766	6.40164e-05	0.000136717	2.68694	1.42597
128	Uracil	1.335	112.027	112.027	1	66-22-8	258	C00106	0.00103858	0.000352214	1.90966	7.9074e-07	4.47034e-06	2.94872	1.56009
140	L-Proline	0.912	115.063	115.063	2	147-85-3	29	C00148	0.0174438	0.00707186	2.00536	3.83358e-11	3.03416e-09	2.46664	1.30255
145	L-Valine	0.956	117.079	117.079	2	72-18-4	35	C00183	0.0229398	0.0119042	1.88415	4.4603e-08	5.04314e-07	1.92703	0.94638
151	L-Homoserine	0.863	119.058	119.058	1	672-15-1	288	C00263	0.00490411	0.00345714	1.12469	0.000819905	0.00110871	1.41854	0.50441
155	Acetophenone	1.476	120.057	120.058	2	98-86-2	44734	C07113	0.0158517	0.00749744	1.15984	0.00244559	0.00262151	2.11428	1.08017
163	Benzoic acid	1.429	122.037	122.037	1	65-85-0	1297	C00539	0.00128213	0.000739662	1.04516	0.000142288	0.000253929	1.7334	0.793606
164	Nicotinic acid	1.067	123.032	123.032	0	59-67-6	240	C00253	0.00108844	0.000498781	1.73385	1.83695e-05	4.8463e-05	2.1822	1.12578
180	Thymine	1.719	126.043	126.043	1	65-71-4	290	C00178	0.0013667	0.000452891	1.97123	1.10122e-06	5.71627e-06	3.01772	1.59346
200	L-Isoleucine	1.078	131.094	131.095	2	73-32-5	23	C00407	0.0839244	0.0384539	1.89653	1.1963e-10	4.73419e-09	2.18247	1.12596
210	Adenine	0.954	135.054	135.054	1	73-24-5	85	C00147	0.00143789	0.00029468	1.67148	0.00243332	0.0026123	4.87949	2.28673
211	N-Acetylarylamine	1.426	135.068	135.068	1	55576-55-1	6107	C07565	0.00308142	0.0016863	1.00862	0.000118298	0.000222316	1.82733	0.869734
218	Tyramine	1.46	137.084	137.084	0	51-67-2	60	C00483	0.00423748	0.00193696	1.29496	0.00290999	0.00299113	2.18769	1.12941
250	N-Butyrylglycine	0.787	145.074	145.074	1	20208-73-5	5772		0.0018518	0.00111566	1.16963	0.0161779	0.0125761	1.65983	0.731036
264	L-Methionine	0.997	149.051	149.051	0	63-68-3	26	C00073	0.00265451	0.00114821	1.55348	7.60248e-07	4.34297e-06	2.31188	1.20906
267	1-Methylhypoxanthine	2.365	150.054	150.054	2	1125-39-9	3779		0.000110632	0.000331945	1.60457	0.00637779	0.00582213	0.333285	-1.58517
272	Xanthine	1.354	152.034	152.033	0	69-89-6	82	C00385	0.00400757	0.000824609	2.02645	1.03984e-07	1.02875e-06	4.85996	2.28095
298	DL-2-Aminooctanoic acid	1.115	159.126	159.126	2	644-90-6	5923		0.00202565	0.000826668	1.21827	0.000148776	0.000261939	2.45038	1.29301
320	Methionine sulfoxide	0.858	165.046	165.046	1	3226-65-1	63430		0.001779	0.000859752	1.43992	7.18959e-06	2.37098e-05	2.0692	1.04907
322	7-Methylguanine	2.094	165.065	165.065	1	578-76-7	58012	C02242	0.000226336	0.000947815	1.63389	0.000203227	0.0003351	0.238797	-2.06614
323	L-Phenylalanine	2.636	165.079	165.079	0	63-91-2	28	C00079	0.0445635	0.0215688	1.4619	1.16379e-09	3.07036e-08	2.06611	1.04691
326	Uric acid	0.979	168.029	168.028	1	69-93-2	88	C00366	0.00158621	0.00737024	1.37026	2.64213e-07	2.00966e-06	0.215218	-2.21613
342	N-Acetylisoleucine	4.087	173.105	173.105	1	3077-46-1			0.000422702	0.000173579	1.58339	0.00240997	0.00259471	2.43522	1.28405
344	L-Theanine	0.911	174.1	174.1	1	3081-61-6	44433	C01047	0.000760695	0.000330832	2.02918	0.000572282	0.000830485	2.29934	1.20122
386	Alanylproline	0.959	186.1	186.1	0	13485-59-1	85610		0.00101357	0.000624388	1.29277	0.000767797	0.00105336	1.6233	0.698928
390	Indoleacrylic acid	3.661	187.063	187.063	0	29953-71-7	5702		0.0202681	0.009996	1.66942	5.97113e-06	2.05606e-05	2.02762	1.01979
395	Glycylleucine	3.381	188.116	188.116	0	869-19-2	5727	C02155	0.000803656	0.000357385	1.96775	1.42691e-05	3.90326e-05	2.24871	1.1691
394	N6-Acetyl-L-lysine	0.95	188.116	188.116	2	692-04-6	63103	C02727	0.000483177	0.000262485	1.63832	0.00246166	0.00263352	1.84078	0.880317
437	Alanylleucine	2.776	202.132	202.132	1	3303-34-2	85607		0.000458727	0.000248298	1.2577	0.016415	0.0127165	1.84748	0.885562
493	Tridecanoic acid	11.67	214.193	214.193	1	638-53-9	4204	C17076	0.00355295	0.000653346	1.65472	0.00075531	0.00103985	5.43809	2.4431
497	Threonylproline	1.352	216.111	216.111	1	46398-79-2	85962		0.00167356	0.00061339	1.67869	0.00116556	0.0014833	2.72838	1.44805
510	Pantothenic acid	3.357	219.111	219.111	1	79-83-4	241	C00864	0.00231464	0.000952785	1.84541	0.000159825	0.000275094	2.42934	1.28057
539	3-Nitrotyrosine	1.096	226.059	226.059	0	3604-79-3	6383		0.000394749	0.00236324	1.70983	3.16177e-05	7.58317e-05	0.167037	-2.58176
554	Prolylhydroxyproline	1.583	228.111	228.111	0	18684-24-7	58518		0.000502802	0.000292252	1.27538	0.0075105	0.00668201	1.72044	0.782776
563	Butenylcarnitine	3.769	229.131	229.131	1				0.000232782	0.00011883	1.4328	0.00318031	0.00322548	1.95896	0.970086
589	S-Cysteinosuccinic acid	1.005	237.031	237.031	0	34317-60-7	86255		0.000378159	0.00165458	1.77881	1.28854e-06	6.37399e-06	0.228552	-2.1294
604	Pentadecanoic acid	13.295	242.225	242.225	0	1002-84-2	4205	C16537	0.000625339	0.000156453	1.40262	9.35043e-05	0.000185915	3.99697	1.99891
606	Cytidine	1.044	243.086	243.085	1	65-46-3	3376	C02961	0.000583257	0.00186157	1.32526	1.31409e-05	3.68997e-05	0.313315	-1.67431
610	Uridine	1.349	244.07	244.07	1	58-96-8	90	C00299	0.00103644	0.00227574	1.10151	4.51351e-06	1.70045e-05	0.455429	-1.1347
613	Leucylhydroxyproline	6.292	244.146	244.142	15	63912-01-6	85834		0.000301094	0.000121986	1.63642	0.00103443	0.00134216	2.46827	1.3035
614	Leucylleucine	3.794	244.179	244.179	0	3303-31-9	68997	C11332	0.00270379	0.00149855	1.57296	0.0263959	0.0182929	1.80427	0.851413
620	Lysylvaline	0.816	245.174	245.174	0	20556-11-0	85866		0.00101146	0.000383953	1.26909	0.00248834	0.00265336	2.63433	1.39744
674	Glycerophosphocholine	0.89	257.103	257.103	0	28319-77-9	370	C00670	0.00102129	0.00349302	1.22125	0.000974956	0.00127844	0.292379	-1.77409
692	Prolylphenylalanine	3.776	262.132	262.132	0	13589-02-1	62026		0.00275654	0.00189168	1.08547	0.0255589	0.0178604	1.45719	0.543193
740	Histidylleucine	1.333	268.154	268.154	0	7763-65-7	66283		0.00031951	0.000120885	1.61226	2.88453e-05	7.05242e-05	2.6431	1.40223
747	9Z-Heptadecenoic acid	10.213	268.24	268.24	1	1981-50-6	34747	C16536	0.000534329	0.000183893	1.14063	0.0498727	0.0297544	2.90566	1.53886
756	Estrone	4.194	270.162	270.162	1	53-16-7	264	C00468	0.000691879	0.0013824	1.40727	0.0400937	0.0251648	0.500491	-0.998584
760	Methyl hexadecanoic acid	15.164	270.256	270.256	0	112-39-0			0.00161262	0.000354194	1.68127	9.84133e-06	2.99582e-05	4.55292	2.18679
765	Estradiol	6.288	272.177	272.178	2	50-28-2	263	C00951	0.000216715	0.000110067	1.41919	0.00222345	0.00245045	1.96894	0.977417
773	L-Thyronine	1.437	273.096	273.1	16	1596-67-4	5637		9.72842e-05	0.00026138	1.30777	0.000382261	0.000587731	0.372194	-1.42587
808	alpha-Linolenic acid	10.532	278.225	278.225	1	463-40-1	192	C06427	0.0131282	0.00661049	1.34649	0.00753032	0.00669666	1.98596	0.989838
878	Vitamin A	13.48	286.23	286.23	0	68-26-8	215	C19962	0.00507137	0.000849399	1.82583	2.61309e-08	3.44698e-07	5.97054	2.57786
889	O-Adipoylcarnitine	3.216	289.153	289.152	1	102636-83-9			0.000193197	0.000998061	1.46784	0.0012908	0.00161314	0.193572	-2.36906
899	Dihydrotestosterone	10.665	290.225	290.225	0	521-18-6	2789	C03917	0.000277843	0.000118531	1.02166	0.00230311	0.00251289	2.34406	1.22901
918	Androstanediol	11.531	292.24	292.24	0	25126-76-5	5481	C07632	0.000252184	0.000121091	1.00295	0.000197959	0.00032808	2.08259	1.05838
921	Dihydroandrosterone	11.953	292.241	292.24	1	1852-53-5	5538		0.000235307	9.84442e-05	1.37664	1.96203e-07	1.65474e-06	2.39025	1.25716
925	N-Acetylmuramate	1.545	293.111	293.111	1		3421	C02713	0.000478816	0.000190571	1.70361	3.52704e-07	2.379e-06	2.51253	1.32914
969	1-Methylguanosine	2.095	297.107	297.107	1	2140-65-0	6324	C04545	0.000194052	0.000920974	1.76706	0.00026082	0.000418569	0.210703	-2.24672
1017	Sphinganine	6.905	301.298	301.298	0	764-22-7	395	C00836	0.00739119	0.0187689	1.03755	5.26364e-05	0.000115723	0.3938	-1.34446
1152	Progesterone	4.776	314.224	314.225	1	57-83-0	402	C00410	0.000416935	0.00150849	1.74596	3.79923e-06	1.50056e-05	0.276393	-1.85521
1160	Dehydrophytosphingosine	5.755	315.277	315.277	0	3687-54-5	53897		0.00133884	0.00423705	1.37791	0.000105068	0.000203404	0.315984	-1.66208
1169	Pregnenolone	4.614	316.24	316.24	0	145-13-1	24078	C01953	0.00078414	0.00288175	1.72079	5.72599e-06	2.0006e-05	0.272105	-1.87776
1181	Phytosphingosine	6.393	317.293	317.293	0	554-62-1	7066	C12144	0.00455624	0.0116189	1.18764	9.33013e-06	2.88296e-05	0.392141	-1.35055
1188	Pregnanolone	13.475	318.256	318.256	1	128-20-1	41891	C13712	0.00451726	0.000706552	1.79919	2.0501e-08	3.0087e-07	6.39338	2.67658
1257	Stearoylethanolamide	12.024	327.314	327.314	0	111-57-9	3720		0.00267068	0.0100544	1.33624	3.10166e-06	1.28577e-05	0.265622	-1.91255
1258	N,N-Dimethylsphingosine	7.494	327.314	327.314	1	122314-67-4	34487	C13914	0.00184489	0.00423782	1.22426	0.00473479	0.00450997	0.435339	-1.19979
1274	4,8 Dimethylnonanoyl carnitine	8.862	329.257	329.257	0		58362		0.000149159	7.50483e-05	1.09658	0.0339999	0.0220573	1.9875	0.990957
1507	Tetrahydrocorticosterone	8.886	350.243	350.246	7	68-42-8	5267	C05476	0.00137308	0.000472336	1.87268	0.000849038	0.00113896	2.907	1.53953
1715	3, 5-Tetradecadiencarnitine	5.966	367.273	367.272	1				0.00301822	0.00179111	1.18016	0.0444023	0.0272427	1.68512	0.752848
1772	Tetradecanoylcarnitine	6.77	371.304	371.304	1	25597-07-3	58293		0.00350431	0.00224772	1.23483	0.00620129	0.0056841	1.55905	0.640667
1999	9,12-Hexadecadienoylcarnitine	6.653	395.303	395.304	0	1911579-97-9			0.00107401	0.000638001	1.09284	0.0176522	0.0134338	1.68339	0.75137
2092	3-Oxocholic acid	5.009	406.272	406.272	0	2304-89-4	57908		0.000306823	0.000138879	1.57992	0.00405164	0.00396146	2.20929	1.14358
2277	Oleoylcarnitine	7.823	425.351	425.351	0	38677-66-6			0.00908475	0.00397035	1.67848	0.000123284	0.00022916	2.28815	1.19418
2299	Stearoylcarnitine	8.365	427.366	427.366	0	25597-09-5	5811		0.00114632	0.000861638	1.11478	0.0401189	0.0251772	1.3304	0.411857
2325	N-Oleoyl phenylalanine	12.271	429.324	429.324	0		75474		0.00207306	0.000550447	1.67476	0.000775764	0.00106192	3.76614	1.91309
2865	Taurocholic acid	5.082	515.291	515.292	0	81-24-3	34542	C05122	0.00292048	0.0111267	1.8096	5.98173e-06	2.05842e-05	0.262474	-1.92975
